# Supplementary material for: Transcriptomic comparison of the self-pollinated and cross-pollinated flowers of Erigeron breviscapus to analyze candidate self-incompatibility-associated genes
Source: BMC Plant Biol. 2015 Oct 13;15:248. doi: 10.1186/s12870-015-0627-x (PMC4604739; doi:10.1186/s12870-015-0627-x)
Supplement: Additional file 1: — Table S1. Functional annotation of E.breviscapus transcriptome. (XLSX 4281 kb) [file 12870_2015_627_MOESM1_ESM.xlsx]

## Sheet: Integrated_Function.annotation
#GeneID	COG_class	COG_class_annotation	GO_annotation	KEGG_annotation	Swissprot_annotation	nr_annotation
T3_Unigene_BMK.4513	--	--	Cellular Component: vacuolar membrane (GO:0005774);; Cellular Component: endoplasmic reticulum membrane (GO:0005789);; Cellular Component: cytosol (GO:0005829);; Cellular Component: plasma membrane (GO:0005886);; Cellular Component: chloroplast thylakoid membrane (GO:0009535);; Cellular Component: integral component of membrane (GO:0016021);; Biological Process: sterol biosynthetic process (GO:00…	--	Cytochrome b5 GN=CYB5 OS=Brassica oleracea var. botrytis (Cauliflower) PE=1 SV=1	cytochrome b5 type 11 [Crepis alpina]
CL24704Contig1	--	--	--	--	Putative FBD-associated F-box protein At5g56690 GN=At5g56690 OS=Arabidopsis thaliana (Mouse-ear cress) PE=4 SV=1	hypothetical protein PRUPE_ppa005417mg [Prunus persica]
CL24001Contig1	--	--	Molecular Function: DNA binding (GO:0003677);;	--	Homeobox protein SBH1 GN=H1 OS=Glycine max (Soybean) PE=2 SV=1	putative knotted1-like protein [Helianthus tuberosus]
T1_Unigene_BMK.6223	--	--	--	--	--	PREDICTED: uncharacterized protein LOC100242245 [Vitis vinifera]
T1_Unigene_BMK.240	--	--	--	K01303|8e-06|rcu:RCOM_0909450|acylamino-acid-releasing enzyme, putative (EC:3.4.19.1)	--	--
CL10461Contig1	--	--	--	--	Uncharacterized acetyltransferase At3g50280 GN=At3g50280 OS=Arabidopsis thaliana (Mouse-ear cress) PE=1 SV=1	hydroxycinnamoyl-CoA shikimate/quinate hydroxycinnamoyl transferase [Coffea arabica]
T1_Unigene_BMK.11098	--	--	Cellular Component: mitochondrion (GO:0005739);; Cellular Component: peroxisome (GO:0005777);; Biological Process: auxin metabolic process (GO:0009850);; Molecular Function: ligase activity (GO:0016874);;	--	Probable acyl-activating enzyme 18, peroxisomal GN=AAE18 OS=Arabidopsis thaliana (Mouse-ear cress) PE=2 SV=1	CCL12 [Humulus lupulus]
CL8334Contig1	--	--	--	--	E3 ubiquitin-protein ligase At4g11680 GN=At4g11680 OS=Arabidopsis thaliana (Mouse-ear cress) PE=2 SV=1	PREDICTED: uncharacterized protein LOC100249371 [Vitis vinifera]
CL15188Contig1	--	--	--	--	--	NBS-LRR resistance-like protein RGC23 [Helianthus annuus]
T1_Unigene_BMK.43510	--	--	Molecular Function: nucleic acid binding (GO:0003676);; Molecular Function: zinc ion binding (GO:0008270);; Biological Process: DNA integration (GO:0015074);;	--	Uncharacterized mitochondrial protein AtMg00810 GN=AtMg00810 OS=Arabidopsis thaliana (Mouse-ear cress) PE=4 SV=1	hypothetical protein VITISV_003097 [Vitis vinifera]
CL2266Contig1	--	--	Molecular Function: binding (GO:0005488);; Biological Process: transcription, DNA-templated (GO:0006351);; Biological Process: response to hormone (GO:0009725);; Biological Process: flower development (GO:0009908);; Biological Process: organ development (GO:0048513);; Biological Process: regulation of cellular process (GO:0050794);;	--	Auxin response factor 23 GN=ARF23 OS=Oryza sativa subsp. indica (Rice) PE=2 SV=1	predicted protein [Populus trichocarpa]
CL18462Contig1	[OU]	--	Molecular Function: metal ion binding (GO:0046872);; Molecular Function: organic cyclic compound binding (GO:0097159);; Molecular Function: heterocyclic compound binding (GO:1901363);;	K12896|1e-87|vvi:100251921|hypothetical protein LOC100251921	Serine/arginine-rich splicing factor RS2Z32 GN=F4P12.200 OS=Arabidopsis thaliana (Mouse-ear cress) PE=1 SV=1	PREDICTED: uncharacterized protein LOC100251921 [Vitis vinifera]
T3_Unigene_BMK.1950	--	--	Biological Process: pattern specification process (GO:0007389);; Biological Process: regulation of cell size (GO:0008361);; Cellular Component: plant-type cell wall (GO:0009505);; Biological Process: plant-type cell wall organization (GO:0009664);; Biological Process: plant-type cell wall biogenesis (GO:0009832);; Biological Process: auxin polar transport (GO:0009926);; Biological Process: root m…	--	Fasciclin-like arabinogalactan protein 8 (Precursor) GN=FLA8 OS=Arabidopsis thaliana (Mouse-ear cress) PE=1 SV=1	FASCICLIN-like arabinogalactan protein 8 [Theobroma cacao]
CL18885Contig1	[S]	Function unknown	Molecular Function: nucleic acid binding (GO:0003676);; Cellular Component: nucleus (GO:0005634);; Molecular Function: 3'-5' exonuclease activity (GO:0008408);;	K09122|0.0|vvi:100255486|hypothetical protein LOC100255486	--	PREDICTED: probable exonuclease mut-7 homolog [Vitis vinifera]
T3_Unigene_BMK.8747	--	--	--	--	Protein ycf2 GN=ycf2-B OS=Phalaenopsis aphrodite subsp. formosana (Moth orchid) PE=3 SV=1	conserved hypothetical protein ycf2 [Oncidium hybrid cultivar]
T3_Unigene_BMK.29356	[J]	Translation, ribosomal structure and biogenesis	Cellular Component: ribosome (GO:0005840);; Biological Process: DNA-templated transcription, elongation (GO:0006354);;	--	50S ribosomal protein L1, chloroplastic (Precursor) GN=RPL1 OS=Arabidopsis thaliana (Mouse-ear cress) PE=1 SV=1	PREDICTED: 50S ribosomal protein L1-like [Vitis vinifera]
T1_Unigene_BMK.30382	--	--	Cellular Component: chloroplast (GO:0009507);;	--	--	PREDICTED: uncharacterized protein LOC100249177 [Vitis vinifera]
T3_Unigene_BMK.721	--	--	Molecular Function: kinase activity (GO:0016301);; Biological Process: phosphorylation (GO:0016310);; Molecular Function: 2-alkenal reductase [NAD(P)] activity (GO:0032440);; Biological Process: single-organism process (GO:0044699);; Biological Process: oxidation-reduction process (GO:0055114);;	--	--	PREDICTED: probable leucine-rich repeat receptor-like protein kinase At1g35710 [Vitis vinifera]
T3_Unigene_BMK.6698	--	--	--	--	Extensin (Precursor) GN=HRGP OS=Zea mays (Maize) PE=2 SV=1	hypothetical protein FG00803.1 [Fusarium graminearum PH-1]
T3_Unigene_BMK.36784	--	--	--	--	F-box/LRR-repeat protein 14 GN=FBL14 OS=Arabidopsis thaliana (Mouse-ear cress) PE=2 SV=1	predicted protein [Populus trichocarpa]
T2_Unigene_BMK.19770	--	--	Molecular Function: ATP transmembrane transporter activity (GO:0005347);; Cellular Component: mitochondrial inner membrane (GO:0005743);; Cellular Component: vacuolar membrane (GO:0005774);; Cellular Component: plasma membrane (GO:0005886);; Biological Process: glycolysis (GO:0006096);; Biological Process: pentose-phosphate shunt (GO:0006098);; Biological Process: mitochondrial transport (GO:0006…	--	Mitochondrial adenine nucleotide transporter ADNT1 OS=Arabidopsis thaliana (Mouse-ear cress) PE=2 SV=1	hypothetical protein PRUPE_ppa007764mg [Prunus persica]
T1_Unigene_BMK.30376	[M]	Cell wall/membrane/envelope biogenesis	Molecular Function: hydrolase activity, acting on glycosyl bonds (GO:0016798);;	--	Probable polygalacturonase At3g15720 (Precursor) GN=At3g15720 OS=Arabidopsis thaliana (Mouse-ear cress) PE=1 SV=1	PREDICTED: probable polygalacturonase At3g15720-like [Fragaria vesca subsp. vesca]
CL7695Contig1	--	--	Biological Process: cellular process (GO:0009987);; Cellular Component: intracellular part (GO:0044424);;	--	Protein ycf2 GN=ycf2-B OS=Oenothera glazioviana (Large-flowered evening primrose) PE=3 SV=1	hypothetical protein VITISV_031419 [Vitis vinifera]
T1_Unigene_BMK.18416	--	--	Cellular Component: mitochondrion (GO:0005739);;	--	E3 ubiquitin-protein ligase RING1 GN=RING1 OS=Gossypium hirsutum (Upland cotton) PE=2 SV=1	PREDICTED: E3 ubiquitin-protein ligase RING1-like [Solanum lycopersicum]
CL24087Contig1	--	--	--	--	--	hydroxyproline-rich glycoprotein family protein [Arabidopsis thaliana]
CL2482Contig1	--	--	Molecular Function: UDP-glucosyltransferase activity (GO:0035251);; Biological Process: primary metabolic process (GO:0044238);; Biological Process: organic substance metabolic process (GO:0071704);;	--	Anthocyanidin 3-O-glucoside 5-O-glucosyltransferase (Precursor) GN=HGT8 OS=Verbena hybrida (Garden vervain) PE=2 SV=1	PREDICTED: UDP-glycosyltransferase 75D1-like [Vitis vinifera]
T2_Unigene_BMK.19287	--	--	Cellular Component: nucleus (GO:0005634);; Cellular Component: cytosol (GO:0005829);; Biological Process: vernalization response (GO:0010048);;	--	--	PREDICTED: uncharacterized protein LOC101248594 [Solanum lycopersicum]
T1_Unigene_BMK.24448	[T]	Signal transduction mechanisms	Biological Process: response to molecule of fungal origin (GO:0002238);; Cellular Component: vacuole (GO:0005773);; Cellular Component: Golgi apparatus (GO:0005794);; Cellular Component: plasma membrane (GO:0005886);; Biological Process: response to stress (GO:0006950);;	--	Universal stress protein A-like protein GN=At3g01520 OS=Arabidopsis thaliana (Mouse-ear cress) PE=1 SV=2	conserved hypothetical protein [Ricinus communis]
T3_Unigene_BMK.23561	--	--	--	--	Probable LRR receptor-like serine/threonine-protein kinase At1g12460 (Precursor) GN=At1g12460 OS=Arabidopsis thaliana (Mouse-ear cress) PE=1 SV=1	predicted protein [Populus trichocarpa]
T1_Unigene_BMK.38743	--	--	Molecular Function: nucleic acid binding (GO:0003676);; Cellular Component: membrane (GO:0016020);; Molecular Function: kinase activity (GO:0016301);; Molecular Function: hydrolase activity (GO:0016787);; Biological Process: primary metabolic process (GO:0044238);; Biological Process: cellular macromolecule metabolic process (GO:0044260);;	--	Putative ribonuclease H protein At1g65750 GN=At1g65750 OS=Arabidopsis thaliana (Mouse-ear cress) PE=3 SV=1	RNA-directed DNA polymerase (Reverse transcriptase) [Medicago truncatula]
CL9815Contig1	--	--	Cellular Component: integral component of membrane (GO:0016021);;	--	--	PREDICTED: transmembrane protein 56-like [Vitis vinifera]
T3_Unigene_BMK.39189	--	--	Biological Process: DNA metabolic process (GO:0006259);; Biological Process: single-organism cellular process (GO:0044763);; Biological Process: cellular component organization or biogenesis (GO:0071840);;	--	--	PREDICTED: uncharacterized protein LOC101496422 [Cicer arietinum]
T1_Unigene_BMK.7933	--	--	Biological Process: embryo development (GO:0009790);; Biological Process: single-organism cellular process (GO:0044763);; Biological Process: seed development (GO:0048316);; Biological Process: shoot system development (GO:0048367);; Biological Process: regulation of biological process (GO:0050789);;	K11789|3e-14|vvi:100254299|hypothetical protein LOC100254299	--	PREDICTED: DDB1- and CUL4-associated factor homolog 1-like [Vitis vinifera]
T1_Unigene_BMK.37323	--	--	Cellular Component: mitochondrion (GO:0005739);;	--	Pentatricopeptide repeat-containing protein At2g46050, mitochondrial (Precursor) GN=PCMP-E39 OS=Arabidopsis thaliana (Mouse-ear cress) PE=3 SV=1	PREDICTED: pentatricopeptide repeat-containing protein At2g46050, mitochondrial [Vitis vinifera]
CL11754Contig1	--	--	Biological Process: amino acid transmembrane transport (GO:0003333);; Cellular Component: mitochondrial inner membrane presequence translocase complex (GO:0005744);; Biological Process: protein transport (GO:0015031);; Molecular Function: amino acid transmembrane transporter activity (GO:0015171);; Molecular Function: P-P-bond-hydrolysis-driven protein transmembrane transporter activity (GO:00154…	--	Outer envelope pore protein 16-2, chloroplastic OS=Arabidopsis thaliana (Mouse-ear cress) PE=1 SV=1	predicted protein [Populus trichocarpa]
CL20482Contig1	[O]	Posttranslational modification, protein turnover, chaperones	Molecular Function: ATP binding (GO:0005524);; Cellular Component: nucleus (GO:0005634);; Cellular Component: cytosol (GO:0005829);; Cellular Component: plasma membrane (GO:0005886);; Biological Process: gluconeogenesis (GO:0006094);; Biological Process: glycolysis (GO:0006096);; Biological Process: fatty acid beta-oxidation (GO:0006635);; Biological Process: female gamete generation (GO:0007292)…	K03062|0.0|pop:POPTR_830601|hypothetical protein	26S proteasome regulatory subunit 4 homolog A OS=Arabidopsis thaliana (Mouse-ear cress) PE=1 SV=1	predicted protein [Populus trichocarpa]
T2_Unigene_BMK.3491	--	--	Molecular Function: signal transducer activity (GO:0004871);; Cellular Component: plasma membrane (GO:0005886);; Biological Process: response to light stimulus (GO:0009416);; Biological Process: phloem or xylem histogenesis (GO:0010087);; Biological Process: leaf vascular tissue pattern formation (GO:0010305);; Biological Process: cotyledon vascular tissue pattern formation (GO:0010588);; Biologi…	--	Putative BTB/POZ domain-containing protein DOT3 GN=DOT3 OS=Arabidopsis thaliana (Mouse-ear cress) PE=3 SV=1	unnamed protein product [Vitis vinifera]
CL10975Contig1	--	--	Molecular Function: structural constituent of cell wall (GO:0005199);; Biological Process: plant-type cell wall organization (GO:0009664);; Biological Process: response to cytokinin (GO:0009735);; Biological Process: proteasome-mediated ubiquitin-dependent protein catabolic process (GO:0043161);; Biological Process: proteasome assembly (GO:0043248);; Biological Process: root hair elongation (GO:0…	--	Extensin-2 (Precursor) GN=T14E10_160 OS=Arabidopsis thaliana (Mouse-ear cress) PE=2 SV=1	putative extensin [Nicotiana tabacum]
T3_Unigene_BMK.38448	--	--	Molecular Function: folic acid binding (GO:0005542);; Biological Process: metabolic process (GO:0008152);; Cellular Component: chloroplast (GO:0009507);; Molecular Function: transferase activity (GO:0016740);;	--	--	unnamed protein product [Vitis vinifera]
T3_Unigene_BMK.26856	--	--	Molecular Function: catalytic activity (GO:0003824);; Biological Process: biosynthetic process (GO:0009058);; Cellular Component: chloroplast (GO:0009507);; Molecular Function: amino acid binding (GO:0016597);; Molecular Function: pyridoxal phosphate binding (GO:0030170);;	--	Ubiquitin carboxyl-terminal hydrolase 13 GN=UBP13 OS=Arabidopsis thaliana (Mouse-ear cress) PE=1 SV=1	PREDICTED: uncharacterized protein LOC100259525 [Vitis vinifera]
T2_Unigene_BMK.22276	--	--	Molecular Function: sequence-specific DNA binding transcription factor activity (GO:0003700);; Cellular Component: nucleus (GO:0005634);; Biological Process: regulation of transcription, DNA-templated (GO:0006355);; Biological Process: sister chromatid cohesion (GO:0007062);; Biological Process: cell adhesion (GO:0007155);; Biological Process: positive regulation of cell proliferation (GO:0008284…	--	Homeobox-leucine zipper protein ATHB-8 GN=T16I18.90 OS=Arabidopsis thaliana (Mouse-ear cress) PE=1 SV=1	homeobox leucine-zipper protein [Zinnia elegans]
T1_Unigene_BMK.22394	--	--	Molecular Function: glycerol-3-phosphate O-acyltransferase activity (GO:0004366);; Molecular Function: heme oxygenase (decyclizing) activity (GO:0004392);; Molecular Function: calcium ion binding (GO:0005509);; Biological Process: unsaturated fatty acid biosynthetic process (GO:0006636);; Biological Process: phosphatidylglycerol biosynthetic process (GO:0006655);; Biological Process: defense resp…	K00630|0.0|vvi:100264363|hypothetical protein LOC100264363	Glycerol-3-phosphate acyltransferase, chloroplastic (Precursor) OS=Carthamus tinctorius (Safflower) PE=2 SV=1	chloroplast glycerol-3-phosphate acyltransferase [Helianthus annuus]
CL18955Contig1	[U]	Intracellular trafficking, secretion, and vesicular transport	Cellular Component: cell wall (GO:0005618);; Cellular Component: nuclear envelope (GO:0005635);; Cellular Component: nucleolus (GO:0005730);; Cellular Component: cytosol (GO:0005829);; Biological Process: protein import into nucleus (GO:0006606);; Molecular Function: protein transporter activity (GO:0008565);;	--	Importin subunit alpha-1 GN=KAP1 OS=Arabidopsis thaliana (Mouse-ear cress) PE=1 SV=2	PREDICTED: importin subunit alpha-1-like [Glycine max]
CL22318Contig1	--	--	--	--	F-box protein At5g49610 GN=At5g49610 OS=Arabidopsis thaliana (Mouse-ear cress) PE=1 SV=1	F-box protein [Medicago truncatula]
T2_Unigene_BMK.14423	--	--	Cellular Component: chloroplast envelope (GO:0009941);; Molecular Function: chlorophyllide a oxygenase [overall] activity (GO:0010277);; Molecular Function: metal ion binding (GO:0046872);; Molecular Function: 2 iron, 2 sulfur cluster binding (GO:0051537);; Biological Process: oxidation-reduction process (GO:0055114);;	--	Protochlorophyllide-dependent translocon component 52, chloroplastic (Precursor) GN=L73G19.30 OS=Arabidopsis thaliana (Mouse-ear cress) PE=2 SV=1	ACD1-like [Theobroma cacao]
T2_Unigene_BMK.27337	[J]	Translation, ribosomal structure and biogenesis	Biological Process: spliceosomal tri-snRNP complex assembly (GO:0000244);; Molecular Function: nucleic acid binding (GO:0003676);; Cellular Component: U4/U6 x U5 tri-snRNP complex (GO:0046540);;	K12844|0.0|vvi:100262218|hypothetical protein LOC100262218	Probable nucleolar protein 5-1 OS=Arabidopsis thaliana (Mouse-ear cress) PE=2 SV=2	Pre-mRNA processing ribonucleoprotein binding region-containing protein isoform 1 [Theobroma cacao]
T1_Unigene_BMK.28205	[I]	Lipid transport and metabolism	Biological Process: long-chain fatty acid metabolic process (GO:0001676);; Biological Process: defense response to insect (GO:0002213);; Molecular Function: stearoyl-CoA 9-desaturase activity (GO:0004768);; Biological Process: unsaturated fatty acid biosynthetic process (GO:0006636);; Biological Process: phosphatidylglycerol biosynthetic process (GO:0006655);; Cellular Component: chloroplast (GO:…	K00507|1e-54|vvi:100249077|hypothetical protein LOC100249077	Palmitoyl-monogalactosyldiacylglycerol delta-7 desaturase, chloroplastic (Precursor) GN=ADS3 OS=Arabidopsis thaliana (Mouse-ear cress) PE=2 SV=2	unnamed protein product [Vitis vinifera]
T1_Unigene_BMK.4231	--	--	--	--	Pentatricopeptide repeat-containing protein At1g63130, mitochondrial (Precursor) GN=At1g63130 OS=Arabidopsis thaliana (Mouse-ear cress) PE=2 SV=1	hypothetical protein PRUPE_ppa023651mg, partial [Prunus persica]
CL8779Contig1	[J]	Translation, ribosomal structure and biogenesis	Molecular Function: aminoacyl-tRNA editing activity (GO:0002161);; Molecular Function: isoleucine-tRNA ligase activity (GO:0004822);; Molecular Function: ATP binding (GO:0005524);; Biological Process: isoleucyl-tRNA aminoacylation (GO:0006428);; Biological Process: regulation of translational fidelity (GO:0006450);; Cellular Component: chloroplast stroma (GO:0009570);; Biological Process: embryo …	K01870|0.0|vvi:100254604|hypothetical protein LOC100254604	Valine--tRNA ligase GN=VALRS OS=Arabidopsis thaliana (Mouse-ear cress) PE=2 SV=2	TRNA synthetase class I (I, L, M and V) family protein isoform 2 [Theobroma cacao]
T1_Unigene_BMK.12144	[O]	Posttranslational modification, protein turnover, chaperones	Biological Process: metabolic process (GO:0008152);; Biological Process: response to abscisic acid (GO:0009737);; Molecular Function: amino acid binding (GO:0016597);;	--	--	unnamed protein product [Vitis vinifera]
CL21462Contig1	--	--	--	--	--	PREDICTED: uncharacterized protein LOC101214231 [Cucumis sativus]
CL16421Contig1	--	--	--	--	E3 ubiquitin-protein ligase RING1-like GN=At3g19950 OS=Arabidopsis thaliana (Mouse-ear cress) PE=2 SV=1	PREDICTED: E3 ubiquitin-protein ligase RING1-like isoform 1 [Cucumis sativus]
CL3332Contig1	--	--	Molecular Function: sequence-specific DNA binding transcription factor activity (GO:0003700);; Cellular Component: plasma membrane (GO:0005886);; Biological Process: regulation of transcription, DNA-templated (GO:0006355);; Molecular Function: zinc ion binding (GO:0008270);; Molecular Function: actin filament binding (GO:0051015);; Biological Process: actin filament bundle assembly (GO:0051017);;	K09377|6e-99|pop:POPTR_798080|hypothetical protein	Pollen-specific protein SF3 GN=SF3 OS=Helianthus annuus (Common sunflower) PE=2 SV=1	LIM domain protein PLIM1b [Helianthus annuus]
T2_Unigene_BMK.24672	--	--	--	K12890|1e-08|vvi:100255499|hypothetical protein LOC100255499	--	PREDICTED: pre-mRNA-splicing factor SF2-like isoform 1 [Solanum lycopersicum]
T2_Unigene_BMK.6294	--	--	Biological Process: regulation of flower development (GO:0009909);; Biological Process: vernalization response (GO:0010048);; Biological Process: histone methylation (GO:0016571);;	--	VIN3-like protein 2 GN=F9N11.50 OS=Arabidopsis thaliana (Mouse-ear cress) PE=1 SV=1	Fibronectin type III domain-containing protein isoform 1 [Theobroma cacao]
T1_Unigene_BMK.28913	--	--	Biological Process: leaf vascular tissue pattern formation (GO:0010305);; Biological Process: regulation of auxin mediated signaling pathway (GO:0010928);; Biological Process: simple leaf morphogenesis (GO:0060776);;	--	F-box only protein 6 GN=FBX6 OS=Arabidopsis thaliana (Mouse-ear cress) PE=2 SV=1	Fbox protein isoform 1 [Theobroma cacao]
T1_Unigene_BMK.35312	--	--	Molecular Function: ATP transmembrane transporter activity (GO:0005347);; Cellular Component: peroxisome (GO:0005777);; Biological Process: fatty acid beta-oxidation (GO:0006635);; Molecular Function: ADP transmembrane transporter activity (GO:0015217);; Biological Process: ADP transport (GO:0015866);; Biological Process: ATP transport (GO:0015867);; Cellular Component: integral component of memb…	--	Peroxisomal adenine nucleotide carrier 1 GN=PNC1 OS=Glycine max (Soybean) PE=2 SV=1	hypothetical protein PRUPE_ppa008653mg [Prunus persica]
T1_Unigene_BMK.2412	--	--	--	--	--	Endosomal P24A protein precursor, putative [Ricinus communis]
CL2852Contig1	--	--	Cellular Component: protein storage vacuole (GO:0000326);; Molecular Function: structural molecule activity (GO:0005198);; Molecular Function: protein binding (GO:0005515);; Cellular Component: nucleus (GO:0005634);; Cellular Component: endoplasmic reticulum membrane (GO:0005789);; Cellular Component: cytosol (GO:0005829);; Cellular Component: plasma membrane (GO:0005886);; Biological Process: pr…	--	Vesicle-associated protein 1-2 GN=T14P1.5 OS=Arabidopsis thaliana (Mouse-ear cress) PE=1 SV=1	Plant VAP [Theobroma cacao]
CL11795Contig1	[KL]	--	Cellular Component: nucleosome (GO:0000786);; Molecular Function: DNA binding (GO:0003677);; Molecular Function: ATP-dependent DNA helicase activity (GO:0004003);; Molecular Function: ATP binding (GO:0005524);; Biological Process: ATP catabolic process (GO:0006200);; Biological Process: maintenance of chromatin silencing (GO:0006344);; Biological Process: methylation-dependent chromatin silencing…	--	ATP-dependent DNA helicase DDM1 GN=At5g66750 OS=Arabidopsis thaliana (Mouse-ear cress) PE=1 SV=1	hypothetical protein PRUPE_ppa001803mg [Prunus persica]
T3_Unigene_BMK.9453	--	--	Cellular Component: membrane (GO:0016020);; Biological Process: metal ion transport (GO:0030001);; Molecular Function: metal ion transmembrane transporter activity (GO:0046873);; Biological Process: transmembrane transport (GO:0055085);;	--	--	Zinc transporter, putative [Asparagus officinalis]
T1_Unigene_BMK.15598	--	--	Cellular Component: nucleus (GO:0005634);; Cellular Component: cytosol (GO:0005829);; Molecular Function: zinc ion binding (GO:0008270);; Biological Process: chlorophyll catabolic process (GO:0015996);; Molecular Function: ligase activity (GO:0016874);;	--	--	predicted protein [Populus trichocarpa]
CL2841Contig1	--	--	--	--	--	hypothetical protein VITISV_007985 [Vitis vinifera]
T2_Unigene_BMK.20724	--	--	Cellular Component: chloroplast (GO:0009507);; Biological Process: thylakoid membrane organization (GO:0010027);; Biological Process: isopentenyl diphosphate biosynthetic process, methylerythritol 4-phosphate pathway (GO:0019288);;	--	--	hypothetical protein PRUPE_ppa009971mg [Prunus persica]
CL17361Contig1	[R]	General function prediction only	Molecular Function: 2-hydroxyglutarate dehydrogenase activity (GO:0047545);; Biological Process: oxidation-reduction process (GO:0055114);;	--	--	PREDICTED: l-2-hydroxyglutarate dehydrogenase, mitochondrial [Vitis vinifera]
CL11308Contig1	--	--	--	--	F-box protein At2g40910 GN=At2g40910 OS=Arabidopsis thaliana (Mouse-ear cress) PE=2 SV=1	ubiquitin-protein ligase, putative [Ricinus communis]
CL18638Contig1	[J]	Translation, ribosomal structure and biogenesis	Cellular Component: cell wall (GO:0005618);; Cellular Component: nucleolus (GO:0005730);;	K14564|0.0|vvi:100267928|hypothetical protein LOC100267928	Probable nucleolar protein 5-2 GN=T12H1.2 OS=Arabidopsis thaliana (Mouse-ear cress) PE=2 SV=1	PREDICTED: nucleolar protein 56-like [Vitis vinifera]
CL23076Contig1	--	--	Biological Process: phosphatidylinositol biosynthetic process (GO:0006661);; Cellular Component: integral component of membrane (GO:0016021);;	--	--	PREDICTED: transmembrane protein 50 homolog [Solanum lycopersicum]
T3_Unigene_BMK.31416	[G]	Carbohydrate transport and metabolism	Molecular Function: binding (GO:0005488);;	K00134|8e-19|pop:POPTR_832627|glyceraldehyde-3-phosphate dehydrogenase (EC:1.2.1.12)	Glyceraldehyde 3-phosphate dehydrogenase GAPCP1, chloroplastic (Precursor) GN=GAPCP1 OS=Arabidopsis thaliana (Mouse-ear cress) PE=1 SV=1	glyceraldehyde-3-phosphate dehydrogenase, partial [Eremophila maculata]
CL14040Contig1	--	--	Molecular Function: potassium ion transmembrane transporter activity (GO:0015079);; Cellular Component: membrane (GO:0016020);; Biological Process: potassium ion transmembrane transport (GO:0071805);;	--	Probable potassium transporter 11 GN=OSJNBa0070C17.23 OS=Oryza sativa subsp. japonica (Rice) PE=2 SV=3	PREDICTED: potassium transporter 11-like [Solanum lycopersicum]
T2_Unigene_BMK.14501	[TK]	--	Molecular Function: phosphoric diester hydrolase activity (GO:0008081);; Molecular Function: GTP diphosphokinase activity (GO:0008728);; Cellular Component: chloroplast (GO:0009507);; Biological Process: response to wounding (GO:0009611);; Biological Process: guanosine tetraphosphate metabolic process (GO:0015969);; Molecular Function: metal ion binding (GO:0046872);;	--	--	RELA/SPOT isoform 2 [Theobroma cacao]
CL21767Contig1	--	--	Molecular Function: nucleotide binding (GO:0000166);;	--	Probable disease resistance protein At4g27220 GN=At4g27220 OS=Arabidopsis thaliana (Mouse-ear cress) PE=2 SV=1	resistance protein RGC2 [Lactuca sativa]
T3_Unigene_BMK.42732	--	--	Molecular Function: structural constituent of ribosome (GO:0003735);; Cellular Component: ribosome (GO:0005840);; Biological Process: translation (GO:0006412);;	K02891|9e-10|cre:CHLREDRAFT_195131|RPL22	Putative 60S ribosomal protein L22-1 GN=RPL22A OS=Arabidopsis thaliana (Mouse-ear cress) PE=3 SV=1	hypothetical protein BAUCODRAFT_120485 [Baudoinia compniacensis UAMH 10762]
CL907Contig1	--	--	--	--	--	PREDICTED: uncharacterized protein LOC101268532 [Solanum lycopersicum]
CL24523Contig1	--	--	--	--	Leucine-rich repeat extensin-like protein 3 (Precursor) GN=LRX3 OS=Arabidopsis thaliana (Mouse-ear cress) PE=1 SV=1	PREDICTED: uncharacterized protein LOC100813860 [Glycine max]
T1_Unigene_BMK.27871	[S]	Function unknown	Biological Process: embryo development ending in seed dormancy (GO:0009793);; Cellular Component: cytoplasmic membrane-bounded vesicle (GO:0016023);; Biological Process: pollen tube development (GO:0048868);;	--	--	PREDICTED: uncharacterized protein YNL011C [Vitis vinifera]
T3_Unigene_BMK.9989	--	--	--	--	--	hypothetical protein PRUPE_ppa019151mg [Prunus persica]
CL21416Contig1	[RTKL]	--	Molecular Function: protein serine/threonine kinase activity (GO:0004674);; Molecular Function: ATP binding (GO:0005524);; Cellular Component: nucleus (GO:0005634);; Biological Process: protein phosphorylation (GO:0006468);; Biological Process: response to salt stress (GO:0009651);;	K14498|1e-136|pop:POPTR_665248|hypothetical protein	Serine/threonine-protein kinase SRK2A GN=At1g10940 OS=Arabidopsis thaliana (Mouse-ear cress) PE=1 SV=1	predicted protein [Populus trichocarpa]
CL12791Contig1	--	--	Molecular Function: cysteine-type endopeptidase activity (GO:0004197);; Biological Process: proteolysis (GO:0006508);; Biological Process: protein targeting to membrane (GO:0006612);; Biological Process: salicylic acid biosynthetic process (GO:0009697);; Biological Process: salicylic acid mediated signaling pathway (GO:0009863);; Biological Process: regulation of plant-type hypersensitive respons…	--	Metacaspase-1 GN=T7I23.17 OS=Arabidopsis thaliana (Mouse-ear cress) PE=1 SV=1	hypothetical protein VITISV_043888 [Vitis vinifera]
CL13533Contig1	[I]	Lipid transport and metabolism	Biological Process: metabolic process (GO:0008152);;	K13523|7e-42|pop:POPTR_1103181|1-acylglycerol-3-phosphate O-acyltransferase (EC:2.3.1.51)	1-acyl-sn-glycerol-3-phosphate acyltransferase PLS1 GN=PLS1 OS=Zea mays (Maize) PE=2 SV=1	PREDICTED: 1-acyl-sn-glycerol-3-phosphate acyltransferase 2-like [Fragaria vesca subsp. vesca]
CL1764Contig1	--	--	Biological Process: cell fate specification (GO:0001708);; Cellular Component: nucleus (GO:0005634);; Biological Process: embryo development (GO:0009790);; Biological Process: auxin polar transport (GO:0009926);; Biological Process: leaf vascular tissue pattern formation (GO:0010305);; Biological Process: stem cell maintenance (GO:0019827);; Biological Process: root development (GO:0048364);;	--	--	hypothetical protein PRUPE_ppa000019mg [Prunus persica]
T1_Unigene_BMK.34310	--	--	Biological Process: phosphorelay signal transduction system (GO:0000160);; Cellular Component: nucleus (GO:0005634);; Cellular Component: cytoplasm (GO:0005737);; Molecular Function: histidine phosphotransfer kinase activity (GO:0009927);; Molecular Function: 2-alkenal reductase [NAD(P)] activity (GO:0032440);; Biological Process: oxidation-reduction process (GO:0055114);; Biological Process: reg…	K14490|2e-62|rcu:RCOM_0801590|Histidine-containing phosphotransfer protein, putative (EC:1.3.1.74)	Histidine-containing phosphotransfer protein 4 GN=AHP4 OS=Arabidopsis thaliana (Mouse-ear cress) PE=1 SV=2	hypothetical protein VITISV_008201 [Vitis vinifera]
CL12121Contig1	--	--	Biological Process: tricarboxylic acid cycle (GO:0006099);; Molecular Function: phosphoenolpyruvate carboxylase activity (GO:0008964);; Biological Process: carbon fixation (GO:0015977);;	K01595|7e-10|vvi:100247335|hypothetical protein LOC100247335	Phosphoenolpyruvate carboxylase 4 GN=PPC4 OS=Arabidopsis thaliana (Mouse-ear cress) PE=2 SV=1	unknown [Picea sitchensis]
T1_Unigene_BMK.5066	--	--	Molecular Function: magnesium ion binding (GO:0000287);; Molecular Function: terpene synthase activity (GO:0010333);; Biological Process: terpenoid biosynthetic process (GO:0016114);; Molecular Function: epi-cedrol synthase activity (GO:0052682);;	--	Beta-caryophyllene synthase GN=QHS1 OS=Artemisia annua (Sweet wormwood) PE=1 SV=1	RecName: Full=Beta-caryophyllene synthase
T2_Unigene_BMK.31539	--	--	--	--	Protein FAR1-RELATED SEQUENCE 2 GN=FRS2 OS=Arabidopsis thaliana (Mouse-ear cress) PE=2 SV=1	hypothetical protein PRUPE_ppa004521mg [Prunus persica]
T3_Unigene_BMK.10672	--	--	--	--	--	PREDICTED: uncharacterized protein LOC100262914 [Vitis vinifera]
T2_Unigene_BMK.39640	--	--	Cellular Component: mitochondrion (GO:0005739);;	--	Putative pentatricopeptide repeat-containing protein At1g19290 GN=At1g19290 OS=Arabidopsis thaliana (Mouse-ear cress) PE=3 SV=2	PREDICTED: putative pentatricopeptide repeat-containing protein At1g19290-like [Fragaria vesca subsp. vesca]
T1_Unigene_BMK.16379	--	--	Cellular Component: endosome (GO:0005768);; Cellular Component: Golgi apparatus (GO:0005794);; Cellular Component: trans-Golgi network (GO:0005802);;	--	--	PREDICTED: uncharacterized protein LOC101250134 [Solanum lycopersicum]
CL7056Contig1	--	--	Biological Process: mitotic cell cycle (GO:0000278);; Biological Process: double-strand break repair via homologous recombination (GO:0000724);; Biological Process: DNA replication initiation (GO:0006270);; Biological Process: regulation of DNA replication (GO:0006275);; Biological Process: DNA methylation (GO:0006306);; Biological Process: nucleosome assembly (GO:0006334);; Biological Process: c…	--	Chromatin assembly factor 1 subunit FAS1 OS=Arabidopsis thaliana (Mouse-ear cress) PE=1 SV=1	hypothetical protein VITISV_008038 [Vitis vinifera]
T1_Unigene_BMK.37059	--	--	Cellular Component: endosome (GO:0005768);; Cellular Component: Golgi apparatus (GO:0005794);; Cellular Component: trans-Golgi network (GO:0005802);;	--	--	Uncharacterized protein isoform 1 [Theobroma cacao]
T3_Unigene_BMK.17283	[RTKL]	--	Molecular Function: protein serine/threonine kinase activity (GO:0004674);; Molecular Function: ATP binding (GO:0005524);; Cellular Component: plasma membrane (GO:0005886);; Biological Process: protein phosphorylation (GO:0006468);; Cellular Component: integral component of membrane (GO:0016021);;	--	Serine/threonine-protein kinase HT1 GN=HT1 OS=Arabidopsis thaliana (Mouse-ear cress) PE=1 SV=1	Serine/threonine-protein kinase HT1 [Theobroma cacao]
CL22635Contig1	[R]	General function prediction only	Cellular Component: cytosol (GO:0005829);; Molecular Function: transferase activity (GO:0016740);; Molecular Function: hydrolase activity (GO:0016787);;	--	--	hypothetical protein PRUPE_ppa010766mg [Prunus persica]
CL22522Contig1	--	--	Cellular Component: cytoplasm (GO:0005737);; Biological Process: metal ion transport (GO:0030001);; Molecular Function: metal ion binding (GO:0046872);;	--	Copper transport protein CCH GN=CCH OS=Arabidopsis thaliana (Mouse-ear cress) PE=1 SV=1	PREDICTED: uncharacterized protein LOC101265035 [Solanum lycopersicum]
T1_Unigene_BMK.1193	--	--	Biological Process: metabolic process (GO:0008152);; Molecular Function: UDP-glucosyltransferase activity (GO:0035251);;	--	Anthocyanidin 5,3-O-glucosyltransferase GN=RhGT1 OS=Rosa hybrid cultivar PE=2 SV=1	UDP-glycosyltransferase 88B1 [Stevia rebaudiana]
CL17348Contig1	--	--	Molecular Function: RNA binding (GO:0003723);; Biological Process: rRNA processing (GO:0006364);; Biological Process: translation (GO:0006412);; Biological Process: aromatic amino acid family biosynthetic process (GO:0009073);; Cellular Component: chloroplast (GO:0009507);; Biological Process: de-etiolation (GO:0009704);; Biological Process: chloroplast relocation (GO:0009902);; Biological Proces…	--	--	PREDICTED: uncharacterized protein LOC100243060 [Vitis vinifera]
CL7876Contig1	--	--	Molecular Function: nucleic acid binding (GO:0003676);; Molecular Function: catalytic activity (GO:0003824);; Biological Process: DNA metabolic process (GO:0006259);;	--	--	OSJNBb0012A12.12 [Oryza sativa Japonica Group]
T1_Unigene_BMK.40658	[KAD]	--	Molecular Function: DNA binding (GO:0003677);; Molecular Function: chromatin binding (GO:0003682);; Molecular Function: methyltransferase activity (GO:0008168);; Biological Process: methylation (GO:0032259);;	K09422|5e-40|vvi:100245492|hypothetical protein LOC100245492	Protein ODORANT1 GN=ODO1 OS=Petunia hybrida (Petunia) PE=2 SV=1	PREDICTED: uncharacterized protein LOC100245492 [Vitis vinifera]
CL19527Contig1	--	--	--	--	WEB family protein At5g16730, chloroplastic (Precursor) GN=At5g16730 OS=Arabidopsis thaliana (Mouse-ear cress) PE=1 SV=1	unnamed protein product [Vitis vinifera]
T3_Unigene_BMK.9215	--	--	--	--	--	PREDICTED: uncharacterized protein LOC101250255 isoform 2 [Solanum lycopersicum]
CL17369Contig1	--	--	Cellular Component: Golgi apparatus (GO:0005794);; Molecular Function: ceramide glucosyltransferase activity (GO:0008120);;	--	--	Nucleotide-diphospho-sugar transferases superfamily protein isoform 1 [Theobroma cacao]
CL17407Contig1	[G]	Carbohydrate transport and metabolism	Molecular Function: ribokinase activity (GO:0004747);; Biological Process: D-ribose metabolic process (GO:0006014);; Cellular Component: chloroplast stroma (GO:0009570);; Biological Process: phosphorylation (GO:0016310);;	K00852|1e-165|vvi:100265800|hypothetical protein LOC100265800	Fructokinase-1 GN=FRK1 OS=Oryza sativa subsp. indica (Rice) PE=1 SV=1	hypothetical protein VITISV_007599 [Vitis vinifera]
T3_Unigene_BMK.25604	[V]	Defense mechanisms	Molecular Function: ATP binding (GO:0005524);; Biological Process: ATP catabolic process (GO:0006200);; Molecular Function: polyamine-transporting ATPase activity (GO:0015417);;	--	ABC transporter A family member 7 GN=T23J7.110 OS=Arabidopsis thaliana (Mouse-ear cress) PE=3 SV=2	PREDICTED: ABC transporter A family member 7 [Vitis vinifera]
T3_Unigene_BMK.17502	--	--	Cellular Component: endosome (GO:0005768);; Cellular Component: trans-Golgi network (GO:0005802);; Biological Process: protein glycosylation (GO:0006486);; Molecular Function: sialyltransferase activity (GO:0008373);; Cellular Component: integral component of Golgi membrane (GO:0030173);;	--	--	alpha-2,8-sialyltransferase 8b, putative [Ricinus communis]
CL17417Contig1	--	--	Molecular Function: RNA binding (GO:0003723);; Cellular Component: chloroplast (GO:0009507);; Biological Process: very long-chain fatty acid biosynthetic process (GO:0042761);; Molecular Function: sphingosine N-acyltransferase activity (GO:0050291);;	--	Uncharacterized CRM domain-containing protein At3g25440, chloroplastic (Precursor) GN=At3g25440 OS=Arabidopsis thaliana (Mouse-ear cress) PE=2 SV=1	RNA-binding CRS1 / YhbY domain protein [Theobroma cacao]
T1_Unigene_BMK.9354	--	--	Cellular Component: cytoplasm (GO:0005737);;	--	DeSI-like protein At4g17486 GN=At4g17486 OS=Arabidopsis thaliana (Mouse-ear cress) PE=2 SV=1	PREDICTED: deSI-like protein At4g17486-like [Solanum lycopersicum]
T2_Unigene_BMK.6343	--	--	Molecular Function: NAD+ kinase activity (GO:0003951);; Molecular Function: diacylglycerol kinase activity (GO:0004143);; Cellular Component: plasma membrane (GO:0005886);; Biological Process: protein kinase C-activating G-protein coupled receptor signaling pathway (GO:0007205);; Biological Process: pollen tube growth (GO:0009860);; Biological Process: phosphorylation (GO:0016310);; Biological Pr…	--	Diacylglycerol kinase 4 GN=DGK4 OS=Arabidopsis thaliana (Mouse-ear cress) PE=2 SV=1	PREDICTED: diacylglycerol kinase epsilon-like [Cicer arietinum]
T1_Unigene_BMK.31758	--	--	Molecular Function: nucleotide binding (GO:0000166);; Cellular Component: chloroplast (GO:0009507);; Cellular Component: membrane (GO:0016020);; Molecular Function: anion binding (GO:0043168);; Biological Process: organelle fission (GO:0048285);;	K01528|0.0|vvi:100243718|hypothetical protein LOC100243718	Dynamin-related protein 3A GN=T16L1.140 OS=Arabidopsis thaliana (Mouse-ear cress) PE=1 SV=2	Dynamin-related protein 3A isoform 1 [Theobroma cacao]
T1_Unigene_BMK.33312	--	--	Cellular Component: mitochondrion (GO:0005739);; Molecular Function: tetraacyldisaccharide 4'-kinase activity (GO:0009029);; Biological Process: methylglyoxal catabolic process to D-lactate (GO:0019243);; Biological Process: lipid X metabolic process (GO:2001289);;	--	Probable tetraacyldisaccharide 4&apos;-kinase, mitochondrial (Precursor) GN=LPXK OS=Arabidopsis thaliana (Mouse-ear cress) PE=2 SV=1	PREDICTED: tetraacyldisaccharide 4&apos;-kinase-like [Fragaria vesca subsp. vesca]
T3_Unigene_BMK.26045	--	--	--	K09286|3e-62|rcu:RCOM_0043760|Ethylene-responsive transcription factor, putative	Ethylene-responsive transcription factor 1 GN=OJ1311_D08.9 OS=Oryza sativa subsp. japonica (Rice) PE=1 SV=1	Transcription factor JERF1, putative isoform 1 [Theobroma cacao]
CL19689Contig1	[J]	Translation, ribosomal structure and biogenesis	Molecular Function: structural constituent of ribosome (GO:0003735);; Cellular Component: mitochondrion (GO:0005739);; Biological Process: DNA-templated transcription, elongation (GO:0006354);; Biological Process: translation (GO:0006412);; Biological Process: pyrimidine ribonucleotide biosynthetic process (GO:0009220);; Cellular Component: cytosolic small ribosomal subunit (GO:0022627);;	K02996|1e-133|rcu:RCOM_1582880|ribosomal protein S9, putative	30S ribosomal protein S9, chloroplastic (Precursor; Fragment) GN=PRPS9 OS=Spinacia oleracea (Spinach) PE=1 SV=1	ribosomal protein S9, putative [Ricinus communis]
T1_Unigene_BMK.35617	[I]	Lipid transport and metabolism	Biological Process: fatty acid metabolic process (GO:0006631);; Biological Process: lipid biosynthetic process (GO:0008610);; Molecular Function: oxidoreductase activity, acting on paired donors, with incorporation or reduction of molecular oxygen (GO:0016705);; Biological Process: cellular biosynthetic process (GO:0044249);;	K00507|1e-25|rcu:RCOM_0900580|delta 9 desaturase, putative (EC:1.14.19.1)	Palmitoyl-monogalactosyldiacylglycerol delta-7 desaturase, chloroplastic (Precursor) GN=ADS3 OS=Arabidopsis thaliana (Mouse-ear cress) PE=2 SV=2	PREDICTED: palmitoyl-monogalactosyldiacylglycerol delta-7 desaturase, chloroplastic-like [Solanum lycopersicum]
CL10673Contig1	--	--	--	--	--	DNA/RNA polymerases superfamily protein [Theobroma cacao]
CL13186Contig1	[CI]	--	Cellular Component: endoplasmic reticulum membrane (GO:0005789);; Biological Process: lipid biosynthetic process (GO:0008610);; Cellular Component: integral component of membrane (GO:0016021);; Molecular Function: oxidoreductase activity (GO:0016491);; Molecular Function: heme binding (GO:0020037);; Biological Process: electron transport chain (GO:0022900);; Molecular Function: metal ion binding …	--	Cytochrome b5 OS=Nicotiana tabacum (Common tobacco) PE=2 SV=1	PREDICTED: cytochrome b5-like [Solanum lycopersicum]
T3_Unigene_BMK.35913	[C]	Energy production and conversion	Molecular Function: iron ion binding (GO:0005506);; Cellular Component: plasma membrane (GO:0005886);; Biological Process: mitochondrial electron transport, NADH to ubiquinone (GO:0006120);; Biological Process: transport (GO:0006810);; Molecular Function: NADH dehydrogenase (ubiquinone) activity (GO:0008137);; Cellular Component: chloroplast thylakoid membrane (GO:0009535);; Biological Process: p…	K05582|6e-76|zma:845190|ndhK	NAD(P)H-quinone oxidoreductase subunit K, chloroplastic GN=ndhK OS=Sorghum bicolor (Sorghum) PE=3 SV=2	RecName: Full=NAD(P)H-quinone oxidoreductase subunit K, chloroplastic; AltName: Full=NAD(P)H dehydrogenase subunit K; AltName: Full=NADH-plastoquinone oxidoreductase subunit K
T3_Unigene_BMK.15578	--	--	Cellular Component: cytoplasmic membrane-bounded vesicle (GO:0016023);;	--	--	PREDICTED: uncharacterized protein LOC101256442 [Solanum lycopersicum]
CL18043Contig1	--	--	--	--	Phosphoprotein ECPP44 GN=ECPP44 OS=Daucus carota (Carrot) PE=1 SV=1	dehydrin 1 [Cichorium intybus]
CL16646Contig1	[GER]	--	Cellular Component: membrane (GO:0016020);;	--	WAT1-related protein At4g30420 GN=At4g30420 OS=Arabidopsis thaliana (Mouse-ear cress) PE=3 SV=1	predicted protein [Populus trichocarpa]
CL9292Contig1	--	--	Molecular Function: AMP deaminase activity (GO:0003876);; Cellular Component: nucleus (GO:0005634);; Cellular Component: cytosol (GO:0005829);; Biological Process: IMP biosynthetic process (GO:0006188);; Biological Process: sister chromatid cohesion (GO:0007062);; Biological Process: photomorphogenesis (GO:0009640);; Biological Process: response to abscisic acid (GO:0009737);; Biological Process:…	K01490|1e-158|rcu:RCOM_0186440|AMP deaminase, putative (EC:3.5.4.6)	AMP deaminase GN=F16M14.21 OS=Arabidopsis thaliana (Mouse-ear cress) PE=1 SV=2	AMP deaminase, putative [Ricinus communis]
T1_Unigene_BMK.13543	--	--	Molecular Function: catalytic activity (GO:0003824);; Cellular Component: intracellular membrane-bounded organelle (GO:0043231);; Cellular Component: cytoplasmic part (GO:0044444);; Biological Process: single-organism process (GO:0044699);;	--	Extensin (Precursor) GN=HRGPNT3 OS=Nicotiana tabacum (Common tobacco) PE=2 SV=1	hypothetical protein NDAI_0F01200 [Naumovozyma dairenensis CBS 421]
T3_Unigene_BMK.29497	--	--	--	--	Proteasome subunit alpha type-2 GN=OSJNBb0058G04.11 OS=Oryza sativa subsp. japonica (Rice) PE=2 SV=1	At1g16470/F3O9_27 [Arabidopsis thaliana]
T1_Unigene_BMK.34331	--	--	Molecular Function: acetylglucosaminyltransferase activity (GO:0008375);; Cellular Component: membrane (GO:0016020);;	--	--	PREDICTED: uncharacterized protein LOC101263427 [Solanum lycopersicum]
T1_Unigene_BMK.23212	--	--	Molecular Function: nuclease activity (GO:0004518);; Cellular Component: nucleus (GO:0005634);; Biological Process: mRNA processing (GO:0006397);; Biological Process: RNA splicing (GO:0008380);; Biological Process: U6 snRNA 3'-end processing (GO:0034477);; Biological Process: photoperiodism, flowering (GO:0048573);; Biological Process: nucleic acid phosphodiester bond hydrolysis (GO:0090305);;	--	--	PREDICTED: UPF0406 protein C16orf57 homolog [Vitis vinifera]
CL18143Contig1	--	--	Molecular Function: polygalacturonase activity (GO:0004650);; Cellular Component: extracellular region (GO:0005576);; Biological Process: microsporogenesis (GO:0009556);; Biological Process: plant-type cell wall modification (GO:0009827);; Biological Process: pollen tube growth (GO:0009860);; Biological Process: pollen exine formation (GO:0010584);;	--	Polygalacturonase QRT3 (Precursor) GN=QRT3 OS=Arabidopsis thaliana (Mouse-ear cress) PE=2 SV=1	predicted protein [Populus trichocarpa]
CL18537Contig1	[G]	Carbohydrate transport and metabolism	Biological Process: response to hypoxia (GO:0001666);; Molecular Function: starch synthase activity (GO:0009011);; Cellular Component: amyloplast (GO:0009501);; Cellular Component: chloroplast (GO:0009507);; Biological Process: myo-inositol hexakisphosphate biosynthetic process (GO:0010264);; Biological Process: starch biosynthetic process (GO:0019252);; Biological Process: galactolipid biosynthe…	K13679|0.0|vvi:100243677|hypothetical protein LOC100243677	Granule-bound starch synthase 1, chloroplastic/amyloplastic (Precursor) GN=WAXY OS=Solanum tuberosum (Potato) PE=1 SV=1	granule-bound starch synthase [Nelumbo nucifera]
CL5117Contig1	[T]	Signal transduction mechanisms	Cellular Component: vacuole (GO:0005773);; Biological Process: response to stress (GO:0006950);;	--	Universal stress protein A-like protein GN=At3g01520 OS=Arabidopsis thaliana (Mouse-ear cress) PE=1 SV=2	conserved hypothetical protein [Ricinus communis]
T1_Unigene_BMK.3928	[L]	Replication, recombination and repair	Molecular Function: nucleic acid binding (GO:0003676);; Molecular Function: catalytic activity (GO:0003824);; Biological Process: DNA metabolic process (GO:0006259);; Cellular Component: membrane (GO:0016020);;	--	Uncharacterized mitochondrial protein AtMg00860 GN=AtMg00860 OS=Arabidopsis thaliana (Mouse-ear cress) PE=4 SV=1	hypothetical protein VITISV_035856 [Vitis vinifera]
CL9127Contig1	[J]	Translation, ribosomal structure and biogenesis	Molecular Function: endoribonuclease activity (GO:0004521);; Cellular Component: extracellular region (GO:0005576);; Cellular Component: vacuole (GO:0005773);; Cellular Component: endoplasmic reticulum (GO:0005783);; Biological Process: aging (GO:0007568);; Cellular Component: ER body (GO:0010168);; Biological Process: negative regulation of autophagy (GO:0010507);; Biological Process: rRNA catab…	--	Ribonuclease 2 (Precursor) GN=RNS2 OS=Arabidopsis thaliana (Mouse-ear cress) PE=2 SV=1	PREDICTED: ribonuclease 2-like [Fragaria vesca subsp. vesca]
T2_Unigene_BMK.7967	--	--	--	--	F-box protein At2g02240 GN=At2g02240 OS=Arabidopsis thaliana (Mouse-ear cress) PE=2 SV=1	hypothetical protein CARUB_v10019372mg [Capsella rubella]
T1_Unigene_BMK.799	--	--	--	--	--	conserved hypothetical protein [Ricinus communis]
CL16924Contig1	--	--	Biological Process: cellular component organization (GO:0016043);; Biological Process: single-organism cellular process (GO:0044763);;	K13130|1e-104|rcu:RCOM_1267370|hypothetical protein	--	unnamed protein product [Vitis vinifera]
T1_Unigene_BMK.41842	--	--	--	--	--	PREDICTED: uncharacterized protein LOC100260704 [Vitis vinifera]
CL3080Contig1	[TZDR]	--	Molecular Function: calcium ion binding (GO:0005509);;	K13448|6e-64|pop:POPTR_231748|hypothetical protein	Probable calcium-binding protein CML25 GN=CML25 OS=Arabidopsis thaliana (Mouse-ear cress) PE=2 SV=1	PREDICTED: probable calcium-binding protein CML25-like [Solanum lycopersicum]
T3_Unigene_BMK.1189	[Q]	Secondary metabolites biosynthesis, transport and catabolism	Molecular Function: copper ion binding (GO:0005507);; Biological Process: lignin catabolic process (GO:0046274);; Cellular Component: apoplast (GO:0048046);; Molecular Function: hydroquinone:oxygen oxidoreductase activity (GO:0052716);; Biological Process: oxidation-reduction process (GO:0055114);;	--	Laccase-14 (Precursor) GN=LAC14 OS=Arabidopsis thaliana (Mouse-ear cress) PE=2 SV=1	PREDICTED: laccase-14-like [Vitis vinifera]
CL22862Contig1	--	--	Cellular Component: endoplasmic reticulum (GO:0005783);; Cellular Component: plasma membrane (GO:0005886);; Biological Process: ubiquitin-dependent protein catabolic process (GO:0006511);; Biological Process: photorespiration (GO:0009853);; Cellular Component: integral component of membrane (GO:0016021);; Biological Process: response to misfolded protein (GO:0051788);; Biological Process: proteas…	--	--	Transmembrane protein-like protein [Medicago truncatula]
CL9092Contig1	[S]	Function unknown	Cellular Component: plasmodesma (GO:0009506);; Molecular Function: nutrient reservoir activity (GO:0045735);;	--	Formin-like protein 20 GN=MBK20.20/MBK20.21 OS=Arabidopsis thaliana (Mouse-ear cress) PE=2 SV=3	hypothetical protein CARUB_v10024739mg [Capsella rubella]
CL2036Contig1	--	--	Cellular Component: mitochondrion (GO:0005739);; Biological Process: heat acclimation (GO:0010286);; Biological Process: cellular metabolic process (GO:0044237);;	--	--	Uncharacterized protein TCM_015988 [Theobroma cacao]
T3_Unigene_BMK.22275	[P]	Inorganic ion transport and metabolism	Molecular Function: superoxide dismutase activity (GO:0004784);; Molecular Function: copper ion binding (GO:0005507);; Cellular Component: mitochondrial matrix (GO:0005759);; Biological Process: gluconeogenesis (GO:0006094);; Biological Process: glycolysis (GO:0006096);; Biological Process: ubiquitin-dependent protein catabolic process (GO:0006511);; Biological Process: water transport (GO:000683…	K04564|1e-134|rcu:RCOM_0689650|superoxide dismutase [mn], putative (EC:1.15.1.1)	Superoxide dismutase [Mn], mitochondrial (Precursor) GN=SODA OS=Hevea brasiliensis (Para rubber tree) PE=2 SV=1	Mn-superoxide dismutase II [Helianthus annuus]
T1_Unigene_BMK.20088	--	--	Cellular Component: plastid (GO:0009536);;	--	--	hypothetical protein ARALYDRAFT_328155 [Arabidopsis lyrata subsp. lyrata]
CL10197Contig1	[Q]	Secondary metabolites biosynthesis, transport and catabolism	Molecular Function: oxidoreductase activity, acting on paired donors, with incorporation or reduction of molecular oxygen, NAD(P)H as one donor, and incorporation of one atom of oxygen (GO:0016709);; Biological Process: single-organism metabolic process (GO:0044710);; Molecular Function: metal ion binding (GO:0046872);;	--	Cytochrome P450 82C4 GN=CYP82C4 OS=Arabidopsis thaliana (Mouse-ear cress) PE=2 SV=1	PREDICTED: cytochrome P450 82C4-like [Solanum lycopersicum]
T2_Unigene_BMK.13276	[S]	Function unknown	--	--	Phosphatidylinositol 4-phosphate 5-kinase 5 GN=PIP5K5 OS=Arabidopsis thaliana (Mouse-ear cress) PE=2 SV=1	1-phosphatidylinositol-4-phosphate 5-kinase, putative [Ricinus communis]
CL9762Contig1	--	--	--	--	--	unnamed protein product [Vitis vinifera]
T1_Unigene_BMK.41112	--	--	--	--	Uncharacterized protein At4g00950 GN=At4g00950 OS=Arabidopsis thaliana (Mouse-ear cress) PE=2 SV=1	PREDICTED: uncharacterized LOC101216427 [Cucumis sativus]
CL4829Contig1	--	--	Molecular Function: protein binding (GO:0005515);; Cellular Component: mitochondrion (GO:0005739);; Cellular Component: peroxisome (GO:0005777);; Biological Process: mitochondrion organization (GO:0007005);; Cellular Component: chloroplast (GO:0009507);; Biological Process: peroxisome fission (GO:0016559);;	--	Mitochondrial fission 1 protein A GN=F24I3.1700 OS=Arabidopsis thaliana (Mouse-ear cress) PE=1 SV=1	PREDICTED: mitochondria fission 1 protein-like [Solanum lycopersicum]
CL16978Contig1	--	--	--	--	Protein IQ-DOMAIN 1 GN=IQD1 OS=Arabidopsis thaliana (Mouse-ear cress) PE=1 SV=1	IQ-domain 33, putative isoform 1 [Theobroma cacao]
T1_Unigene_BMK.13759	--	--	Biological Process: carbohydrate metabolic process (GO:0005975);; Cellular Component: cytoplasmic membrane-bounded vesicle (GO:0016023);; Molecular Function: lyase activity (GO:0016829);; Molecular Function: carbohydrate binding (GO:0030246);;	--	--	PREDICTED: rhamnogalacturonate lyase B-like isoform X2 [Cicer arietinum]
T1_Unigene_BMK.36227	--	--	Molecular Function: peroxidase activity (GO:0004601);; Cellular Component: extracellular region (GO:0005576);; Cellular Component: nucleus (GO:0005634);; Cellular Component: cytoplasm (GO:0005737);; Biological Process: response to oxidative stress (GO:0006979);; Biological Process: response to desiccation (GO:0009269);; Biological Process: response to cold (GO:0009409);; Cellular Component: plant…	K00430|1e-134|rcu:RCOM_1552200|Peroxidase 3 precursor, putative (EC:1.11.1.7)	Peroxidase 39 (Precursor) GN=F8L21.80 OS=Arabidopsis thaliana (Mouse-ear cress) PE=1 SV=1	Peroxidase 3 precursor, putative [Ricinus communis]
T3_Unigene_BMK.34533	--	--	Biological Process: activation of MAPKK activity (GO:0000186);; Molecular Function: MAP kinase kinase kinase activity (GO:0004709);; Molecular Function: protein tyrosine kinase activity (GO:0004713);; Molecular Function: calmodulin binding (GO:0005516);; Molecular Function: ATP binding (GO:0005524);;	--	--	PREDICTED: probable leucine-rich repeat receptor-like serine/threonine-protein kinase At5g15730-like [Cicer arietinum]
T1_Unigene_BMK.37675	[E]	Amino acid transport and metabolism	Molecular Function: transporter activity (GO:0005215);; Cellular Component: plasma membrane (GO:0005886);; Biological Process: oligopeptide transport (GO:0006857);; Biological Process: pollen tube growth (GO:0009860);;	--	Probable peptide/nitrate transporter At5g28470 GN=At5g28470 OS=Arabidopsis thaliana (Mouse-ear cress) PE=2 SV=2	Peptide transporter PTR1 [Medicago truncatula]
T1_Unigene_BMK.4385	--	--	--	K07447|6e-08|vvi:100266792|hypothetical protein LOC100266792	--	PREDICTED: putative Holliday junction resolvase [Vitis vinifera]
T1_Unigene_BMK.28186	[RTKL]	--	Molecular Function: protein serine/threonine kinase activity (GO:0004674);; Molecular Function: protein tyrosine kinase activity (GO:0004713);; Molecular Function: ATP binding (GO:0005524);; Cellular Component: plasma membrane (GO:0005886);; Biological Process: protein phosphorylation (GO:0006468);; Biological Process: transmembrane receptor protein tyrosine kinase signaling pathway (GO:0007169);;	--	Probable LRR receptor-like serine/threonine-protein kinase At1g07650 (Precursor) GN=At1g07650 OS=Arabidopsis thaliana (Mouse-ear cress) PE=1 SV=1	unnamed protein product [Vitis vinifera]
T3_Unigene_BMK.38655	--	--	--	--	--	retrotransposon 4 protein [Hypericum perforatum]
T3_Unigene_BMK.17974	[R]	General function prediction only	Biological Process: DNA metabolic process (GO:0006259);; Biological Process: organ morphogenesis (GO:0009887);; Biological Process: flower development (GO:0009908);; Biological Process: histone modification (GO:0016570);; Cellular Component: intracellular membrane-bounded organelle (GO:0043231);; Cellular Component: protein complex (GO:0043234);; Biological Process: seed development (GO:0048316);…	K10752|1e-101|rcu:RCOM_0659080|retinoblastoma-binding protein, putative (EC:2.3.1.48)	WD-40 repeat-containing protein MSI1 GN=MSI1 OS=Solanum lycopersicum (Tomato) PE=2 SV=1	multicopy suppressor of Ira1 [Hieracium piloselloides]
CL20856Contig1	--	--	Molecular Function: protein binding (GO:0005515);; Cellular Component: nucleus (GO:0005634);;	--	SNF1-related protein kinase regulatory subunit beta-3 GN=KINB3 OS=Arabidopsis thaliana (Mouse-ear cress) PE=1 SV=1	snf1-kinase beta subunit, plants, putative [Ricinus communis]
T1_Unigene_BMK.15162	--	--	Cellular Component: intracellular organelle (GO:0043229);; Cellular Component: cytoplasmic part (GO:0044444);;	--	--	Mitochondrial protein, putative [Medicago truncatula]
CL8055Contig1	--	--	Cellular Component: mitochondrion (GO:0005739);;	--	Pentatricopeptide repeat-containing protein At2g33760 GN=PCMP-H6 OS=Arabidopsis thaliana (Mouse-ear cress) PE=3 SV=1	PREDICTED: LOW QUALITY PROTEIN: pentatricopeptide repeat-containing protein At2g33760-like [Vitis vinifera]
T1_Unigene_BMK.31292	[T]	Signal transduction mechanisms	Molecular Function: transcription coactivator activity (GO:0003713);; Biological Process: embryo development (GO:0009790);; Biological Process: plant-type cell wall modification (GO:0009827);; Biological Process: flower development (GO:0009908);; Molecular Function: myosin heavy chain kinase activity (GO:0016905);; Biological Process: negative regulation of transcription, DNA-templated (GO:004589…	--	Transcriptional corepressor LEUNIG GN=LUG OS=Arabidopsis thaliana (Mouse-ear cress) PE=1 SV=2	STY-L protein [Antirrhinum majus]
T3_Unigene_BMK.15986	[L]	Replication, recombination and repair	--	K10878|7e-48|cre:CHLREDRAFT_76283|SPO11A	DNA topoisomerase 6 subunit A GN=TOP6A OS=Oryza sativa subsp. indica (Rice) PE=2 SV=2	topoisomerase [Chlamydomonas reinhardtii]
CL17614Contig1	[RTKL]	--	Molecular Function: protein kinase activity (GO:0004672);; Biological Process: phosphorus metabolic process (GO:0006793);; Biological Process: macromolecule metabolic process (GO:0043170);; Biological Process: primary metabolic process (GO:0044238);; Biological Process: single-organism cellular process (GO:0044763);; Biological Process: biological regulation (GO:0065007);;	--	Probable inactive receptor kinase At2g26730 (Precursor) GN=At2g26730 OS=Arabidopsis thaliana (Mouse-ear cress) PE=1 SV=1	predicted protein [Populus trichocarpa]
T3_Unigene_BMK.18536	[GEPR]	--	Biological Process: signal transduction (GO:0007165);; Biological Process: carbohydrate transport (GO:0008643);; Molecular Function: carbohydrate transmembrane transporter activity (GO:0015144);; Cellular Component: membrane (GO:0016020);; Biological Process: cellular component organization (GO:0016043);; Biological Process: cellular response to stress (GO:0033554);; Biological Process: carboxyli…	--	Organic cation/carnitine transporter 7 GN=MGH6.16 OS=Arabidopsis thaliana (Mouse-ear cress) PE=2 SV=1	predicted protein [Populus trichocarpa]
T3_Unigene_BMK.29557	--	--	Biological Process: response to water deprivation (GO:0009414);; Biological Process: response to salt stress (GO:0009651);; Biological Process: abscisic acid-activated signaling pathway (GO:0009738);;	K14432|1e-125|vvi:100232889|GRIP55	ABSCISIC ACID-INSENSITIVE 5-like protein 5 GN=T2P3 OS=Arabidopsis thaliana (Mouse-ear cress) PE=1 SV=1	bZIP transcription factor bZIP8 [Camellia sinensis]
T2_Unigene_BMK.1801	--	--	Cellular Component: nucleus (GO:0005634);; Cellular Component: Golgi apparatus (GO:0005794);; Biological Process: carbohydrate transport (GO:0008643);; Cellular Component: integral component of membrane (GO:0016021);; Molecular Function: transmembrane transporter activity (GO:0022857);; Molecular Function: 2-alkenal reductase [NAD(P)] activity (GO:0032440);; Biological Process: transmembrane tran…	--	--	Sugar transporter, putative [Theobroma cacao]
CL769Contig1	[S]	Function unknown	Cellular Component: membrane (GO:0016020);; Biological Process: mRNA modification (GO:0016556);; Molecular Function: transferase activity (GO:0016740);;	K10532|0.0|pop:POPTR_1096163|hypothetical protein	--	hypothetical protein PRUPE_ppa005302mg [Prunus persica]
CL5895Contig1	--	--	Cellular Component: nucleus (GO:0005634);; Cellular Component: plasma membrane (GO:0005886);;	--	Uncharacterized protein At5g65660 GN=At5g65660 OS=Arabidopsis thaliana (Mouse-ear cress) PE=1 SV=1	PREDICTED: uncharacterized protein At5g65660-like [Vitis vinifera]
CL17098Contig1	--	--	Biological Process: defense response (GO:0006952);; Biological Process: signal transduction (GO:0007165);; Biological Process: metabolic process (GO:0008152);; Molecular Function: O-methyltransferase activity (GO:0008171);; Molecular Function: S-adenosylmethionine-dependent methyltransferase activity (GO:0008757);; Biological Process: response to hormone (GO:0009725);; Biological Process: respons…	--	Benzoate carboxyl methyltransferase GN=BAMT OS=Antirrhinum majus (Garden snapdragon) PE=1 SV=1	predicted protein [Populus trichocarpa]
T1_Unigene_BMK.18648	--	--	--	--	Mechanosensitive ion channel protein 6 GN=MSL6 OS=Arabidopsis thaliana (Mouse-ear cress) PE=1 SV=1	PREDICTED: mechanosensitive ion channel protein 8-like [Solanum lycopersicum]
CL5869Contig1	--	--	--	--	--	gag-pol polyprotein [Eustoma exaltatum subsp. russellianum]
T3_Unigene_BMK.24702	--	--	--	--	NAC domain-containing protein 100 GN=NAC100 OS=Arabidopsis thaliana (Mouse-ear cress) PE=2 SV=1	PREDICTED: NAC domain-containing protein 100-like [Solanum lycopersicum]
CL6861Contig1	--	--	--	--	Probable trehalose-phosphate phosphatase 3 GN=P0524E08.130 OS=Oryza sativa subsp. japonica (Rice) PE=2 SV=1	PREDICTED: probable trehalose-phosphate phosphatase 2-like [Solanum lycopersicum]
T3_Unigene_BMK.1141	--	--	Cellular Component: nucleus (GO:0005634);; Biological Process: protein targeting to chloroplast (GO:0045036);; Biological Process: positive regulation of transcription, DNA-templated (GO:0045893);;	--	Protein CHLOROPLAST IMPORT APPARATUS 2 (Precursor) GN=CIA2 OS=Arabidopsis thaliana (Mouse-ear cress) PE=2 SV=1	hypothetical protein PRUPE_ppa018578mg [Prunus persica]
T3_Unigene_BMK.31047	[RTKL]	--	Molecular Function: protein serine/threonine kinase activity (GO:0004674);; Molecular Function: protein serine/threonine/tyrosine kinase activity (GO:0004712);; Molecular Function: ATP binding (GO:0005524);; Biological Process: mRNA processing (GO:0006397);; Biological Process: positive regulation of translation (GO:0045727);; Biological Process: protein autophosphorylation (GO:0046777);;	--	Serine/threonine-protein kinase AFC2 GN=AFC2 OS=Arabidopsis thaliana (Mouse-ear cress) PE=1 SV=1	afc, putative [Ricinus communis]
T3_Unigene_BMK.28980	[R]	General function prediction only	Molecular Function: structural molecule activity (GO:0005198);; Cellular Component: plasma membrane (GO:0005886);; Biological Process: intracellular protein transport (GO:0006886);; Biological Process: vesicle-mediated transport (GO:0016192);; Molecular Function: myosin heavy chain kinase activity (GO:0016905);; Cellular Component: COPI vesicle coat (GO:0030126);;	K05236|0.0|vvi:100246276|hypothetical protein LOC100246276	Coatomer subunit alpha-1 GN=At1g62020 OS=Arabidopsis thaliana (Mouse-ear cress) PE=1 SV=2	hypothetical protein PRUPE_ppa000388mg [Prunus persica]
CL23644Contig1	--	--	--	--	--	PREDICTED: gamma-interferon-inducible lysosomal thiol reductase-like isoform 1 [Solanum lycopersicum]
CL8448Contig1	[RTKL]	--	Molecular Function: nucleotide binding (GO:0000166);; Molecular Function: protein serine/threonine kinase activity (GO:0004674);; Cellular Component: extracellular region (GO:0005576);; Cellular Component: plasma membrane (GO:0005886);; Biological Process: protein folding (GO:0006457);; Biological Process: oligopeptide transport (GO:0006857);; Biological Process: response to heat (GO:0009408);; C…	--	Cysteine-rich receptor-like protein kinase 2 (Precursor) GN=CRK2 OS=Arabidopsis thaliana (Mouse-ear cress) PE=2 SV=1	PREDICTED: cysteine-rich receptor-like protein kinase 2 [Vitis vinifera]
T3_Unigene_BMK.40642	--	--	Biological Process: metabolic process (GO:0008152);; Molecular Function: anthocyanidin 3-O-glucosyltransferase activity (GO:0047213);;	--	UDP-glycosyltransferase 83A1 GN=UGT83A1 OS=Arabidopsis thaliana (Mouse-ear cress) PE=2 SV=1	hypothetical protein PRUPE_ppa006338mg [Prunus persica]
T1_Unigene_BMK.8930	--	--	Cellular Component: Golgi apparatus (GO:0005794);; Cellular Component: plasma membrane (GO:0005886);; Molecular Function: zinc ion binding (GO:0008270);; Biological Process: primary cell wall biogenesis (GO:0009833);; Cellular Component: integral component of membrane (GO:0016021);; Molecular Function: cellulose synthase (UDP-forming) activity (GO:0016760);; Molecular Function: cellulose synthase…	--	Cellulose synthase A catalytic subunit 1 [UDP-forming] GN=F8B4.110 OS=Arabidopsis thaliana (Mouse-ear cress) PE=1 SV=1	cellulose synthase 1B [Salix sachalinensis]
CL16416Contig1	--	--	Molecular Function: alpha-N-acetylglucosaminidase activity (GO:0004561);; Cellular Component: vacuole (GO:0005773);; Cellular Component: cytoplasmic membrane-bounded vesicle (GO:0016023);;	K01205|0.0|pop:POPTR_1087870|hypothetical protein	--	hypothetical protein PRUPE_ppa001555mg [Prunus persica]
T3_Unigene_BMK.17769	--	--	Cellular Component: plastid (GO:0009536);;	--	Synaptotagmin-2 GN=T20H2.13 OS=Arabidopsis thaliana (Mouse-ear cress) PE=2 SV=1	Triglyceride lipases,triglyceride lipases isoform 1 [Theobroma cacao]
T3_Unigene_BMK.16247	--	--	Molecular Function: protein serine/threonine kinase activity (GO:0004674);; Molecular Function: protein serine/threonine/tyrosine kinase activity (GO:0004712);; Molecular Function: protein tyrosine kinase activity (GO:0004713);; Molecular Function: ATP binding (GO:0005524);; Cellular Component: mitochondrion (GO:0005739);; Cellular Component: cytosol (GO:0005829);; Biological Process: protein pho…	--	Serine/threonine-protein kinase EDR1 GN=F22O13.20 OS=Arabidopsis thaliana (Mouse-ear cress) PE=1 SV=1	TPA: putative protein kinase superfamily protein [Zea mays]
T2_Unigene_BMK.26848	--	--	--	--	--	PREDICTED: uncharacterized protein LOC100249600 [Vitis vinifera]
T3_Unigene_BMK.25773	[R]	General function prediction only	Molecular Function: metalloendopeptidase activity (GO:0004222);; Cellular Component: mitochondrion (GO:0005739);; Biological Process: proteolysis (GO:0006508);; Molecular Function: zinc ion binding (GO:0008270);; Cellular Component: chloroplast (GO:0009507);;	--	--	hypothetical protein VITISV_007878 [Vitis vinifera]
T3_Unigene_BMK.35330	--	--	Cellular Component: intracellular membrane-bounded organelle (GO:0043231);; Cellular Component: cytoplasmic part (GO:0044444);;	--	Ureide permease 2 GN=UPS2 OS=Arabidopsis thaliana (Mouse-ear cress) PE=2 SV=2	Ureide permease, putative [Ricinus communis]
T3_Unigene_BMK.31326	--	--	--	--	Probable disease resistance protein At4g33300 GN=At4g33300 OS=Arabidopsis thaliana (Mouse-ear cress) PE=2 SV=3	unnamed protein product [Vitis vinifera]
T3_Unigene_BMK.8171	[R]	General function prediction only	Molecular Function: GTP binding (GO:0005525);; Cellular Component: intracellular (GO:0005622);; Biological Process: N-terminal protein myristoylation (GO:0006499);; Biological Process: small GTPase mediated signal transduction (GO:0007264);; Molecular Function: phospholipase activator activity (GO:0016004);; Molecular Function: hydrolase activity (GO:0016787);;	K07977|9e-28|osa:4327591|Os01g0813400	ADP-ribosylation factor 1 OS=Oryza sativa subsp. japonica (Rice) PE=2 SV=3	unknown [Medicago truncatula]
T1_Unigene_BMK.9180	[F]	Nucleotide transport and metabolism	Molecular Function: catalytic activity (GO:0003824);; Biological Process: nucleoside metabolic process (GO:0009116);; Cellular Component: cytoplasmic membrane-bounded vesicle (GO:0016023);;	--	Bark storage protein A (Precursor) GN=BSPA OS=Populus deltoides (Eastern poplar) PE=2 SV=1	hypothetical protein PRUPE_ppa023740mg, partial [Prunus persica]
T3_Unigene_BMK.15353	--	--	--	--	--	unknown protein [Arabidopsis thaliana]
T2_Unigene_BMK.15334	--	--	Molecular Function: protein binding (GO:0005515);; Cellular Component: nucleus (GO:0005634);; Cellular Component: cytosol (GO:0005829);; Biological Process: transport (GO:0006810);; Biological Process: defense response (GO:0006952);; Biological Process: histone lysine methylation (GO:0034968);; Biological Process: regulation of biological process (GO:0050789);;	--	Importin subunit alpha-2 GN=KAP2 OS=Arabidopsis thaliana (Mouse-ear cress) PE=1 SV=2	importin alpha, putative [Ricinus communis]
CL18725Contig1	[R]	General function prediction only	Molecular Function: adenyl nucleotide binding (GO:0030554);;	--	CBS domain-containing protein CBSCBSPB3 GN=CBSCBSPB3 OS=Arabidopsis thaliana (Mouse-ear cress) PE=1 SV=1	unnamed protein product [Vitis vinifera]
CL13709Contig1	[O]	Posttranslational modification, protein turnover, chaperones	Molecular Function: protease binding (GO:0002020);; Molecular Function: ATP binding (GO:0005524);; Cellular Component: cell wall (GO:0005618);; Cellular Component: nucleolus (GO:0005730);; Cellular Component: vacuolar membrane (GO:0005774);; Cellular Component: Golgi apparatus (GO:0005794);; Cellular Component: plasma membrane (GO:0005886);; Biological Process: gluconeogenesis (GO:0006094);; Biol…	--	Probable mediator of RNA polymerase II transcription subunit 37e GN=At5g02500 OS=Arabidopsis thaliana (Mouse-ear cress) PE=1 SV=3	predicted protein [Populus trichocarpa]
T1_Unigene_BMK.13000	--	--	Cellular Component: mitochondrion (GO:0005739);;	--	Putative pentatricopeptide repeat-containing protein At1g19290 GN=At1g19290 OS=Arabidopsis thaliana (Mouse-ear cress) PE=3 SV=2	PREDICTED: putative pentatricopeptide repeat-containing protein At1g19290-like [Fragaria vesca subsp. vesca]
T1_Unigene_BMK.11333	--	--	Biological Process: developmental process involved in reproduction (GO:0003006);; Cellular Component: intracellular (GO:0005622);; Biological Process: cellular component organization (GO:0016043);; Biological Process: multicellular organismal process (GO:0032501);; Biological Process: single-organism cellular process (GO:0044763);; Biological Process: single-organism developmental process (GO:004…	--	--	hypothetical protein PRUPE_ppa024429mg [Prunus persica]
T3_Unigene_BMK.20828	--	--	Molecular Function: transporter activity (GO:0005215);; Cellular Component: vacuole (GO:0005773);; Cellular Component: plasma membrane (GO:0005886);; Biological Process: water transport (GO:0006833);; Biological Process: response to osmotic stress (GO:0006970);; Biological Process: response to desiccation (GO:0009269);; Cellular Component: chloroplast (GO:0009507);; Biological Process: response t…	K09872|2e-46|rcu:RCOM_1356060|Aquaporin PIP2.2, putative	Probable aquaporin PIP2-5 GN=F28P10.200 OS=Arabidopsis thaliana (Mouse-ear cress) PE=1 SV=1	PIP2;1 [Karelinia caspia]
T1_Unigene_BMK.7084	--	--	Molecular Function: signal transducer activity (GO:0004871);; Cellular Component: plasma membrane (GO:0005886);; Biological Process: signal transduction (GO:0007165);; Biological Process: response to light stimulus (GO:0009416);;	--	BTB/POZ domain-containing protein At3g44820 GN=At3g44820 OS=Arabidopsis thaliana (Mouse-ear cress) PE=2 SV=2	Phototropic-responsive NPH3 family protein isoform 1 [Theobroma cacao]
T1_Unigene_BMK.16424	--	--	Biological Process: phosphatidylinositol biosynthetic process (GO:0006661);; Molecular Function: zinc ion binding (GO:0008270);;	K10666|9e-45|vvi:100259073|hypothetical protein	E3 ubiquitin-protein ligase RMA1H1 GN=RMA1H1 OS=Capsicum annuum (Bell pepper) PE=1 SV=1	PREDICTED: E3 ubiquitin-protein ligase RNF5-like [Solanum lycopersicum]
T1_Unigene_BMK.43822	--	--	--	--	--	PREDICTED: uncharacterized protein LOC100820266, partial [Glycine max]
T1_Unigene_BMK.15238	--	--	Molecular Function: sugar:hydrogen symporter activity (GO:0005351);; Cellular Component: Golgi apparatus (GO:0005794);; Cellular Component: plasma membrane (GO:0005886);; Biological Process: jasmonic acid metabolic process (GO:0009694);; Cellular Component: plant-type vacuole membrane (GO:0009705);; Biological Process: response to jasmonic acid (GO:0009753);; Biological Process: positive regulati…	K08145|3e-17|vvi:100266019|hypothetical protein LOC100266019	Sugar transporter ERD6-like 6 GN=At1g75220 OS=Arabidopsis thaliana (Mouse-ear cress) PE=2 SV=1	putative ERD6-like transporter [Vitis vinifera]
CL24557Contig1	--	--	Biological Process: defense response (GO:0006952);; Biological Process: immune response (GO:0006955);; Cellular Component: membrane (GO:0016020);; Molecular Function: kinase activity (GO:0016301);; Biological Process: cellular metabolic process (GO:0044237);; Cellular Component: cell part (GO:0044464);; Biological Process: regulation of cellular process (GO:0050794);; Biological Process: cellular…	--	Probable LRR receptor-like serine/threonine-protein kinase At3g47570 (Precursor) GN=At3g47570 OS=Arabidopsis thaliana (Mouse-ear cress) PE=1 SV=1	predicted protein [Populus trichocarpa]
T1_Unigene_BMK.26611	--	--	Biological Process: protein folding (GO:0006457);; Molecular Function: cytoskeletal protein binding (GO:0008092);; Biological Process: phototropism (GO:0009638);; Biological Process: positive gravitropism (GO:0009958);; Molecular Function: heat shock protein binding (GO:0031072);; Molecular Function: unfolded protein binding (GO:0051082);;	--	Chaperone protein dnaJ 15 GN=T2E12.8 OS=Arabidopsis thaliana (Mouse-ear cress) PE=1 SV=1	altered response to gravity 1 [Brassica rapa]
CL24443Contig1	--	--	Molecular Function: RNA binding (GO:0003723);; Biological Process: RNA processing (GO:0006396);; Molecular Function: RNA methyltransferase activity (GO:0008173);; Biological Process: methylation (GO:0032259);;	--	60S ribosomal protein L22-2 GN=RPL22B OS=Arabidopsis thaliana (Mouse-ear cress) PE=2 SV=1	unnamed protein product [Vitis vinifera]
T3_Unigene_BMK.23715	--	--	Biological Process: metabolic process (GO:0008152);; Cellular Component: membrane (GO:0016020);; Molecular Function: kinase activity (GO:0016301);;	--	Protein NSP-INTERACTING KINASE 1 (Precursor) GN=NIK1 OS=Arabidopsis thaliana (Mouse-ear cress) PE=1 SV=1	predicted protein [Populus trichocarpa]
CL20969Contig1	--	--	--	--	Putative lipid-transfer protein DIR1 (Precursor) GN=DIR1 OS=Arabidopsis thaliana (Mouse-ear cress) PE=1 SV=1	PREDICTED: putative lipid-transfer protein DIR1-like [Vitis vinifera]
T3_Unigene_BMK.12960	--	--	Cellular Component: extracellular region (GO:0005576);; Molecular Function: growth factor activity (GO:0008083);; Biological Process: cell proliferation (GO:0008283);;	--	Phytosulfokine-beta (Precursor) GN=T16K5.130 OS=Arabidopsis thaliana (Mouse-ear cress) PE=2 SV=2	preprophytosulfokine [Zinnia violacea]
CL21921Contig1	--	--	--	--	--	PREDICTED: brassinosteroid LRR receptor kinase-like [Vitis vinifera]
T3_Unigene_BMK.37550	--	--	--	--	--	HcrVf2-like protein [Malus domestica]
CL6405Contig1	[G]	Carbohydrate transport and metabolism	Molecular Function: phosphoglycerate mutase activity (GO:0004619);; Cellular Component: plastid (GO:0009536);;	--	--	predicted protein [Populus trichocarpa]
CL3899Contig1	--	--	Cellular Component: mitochondrial proton-transporting ATP synthase complex, coupling factor F(o) (GO:0000276);; Biological Process: ubiquitin-dependent protein catabolic process (GO:0006511);; Biological Process: protein targeting to mitochondrion (GO:0006626);; Cellular Component: plastid (GO:0009536);; Biological Process: photorespiration (GO:0009853);; Molecular Function: hydrogen ion transmem…	K02140|1e-56|pop:POPTR_813941|hypothetical protein	--	Mitochondrial ATP synthase subunit G protein [Theobroma cacao]
T2_Unigene_BMK.35079	--	--	--	--	--	PREDICTED: mitochondrial import inner membrane translocase subunit TIM23-1-like [Solanum lycopersicum]
CL21563Contig1	--	--	Molecular Function: metal ion binding (GO:0046872);;	--	E3 ubiquitin-protein ligase RHA1B GN=RHA1B OS=Arabidopsis thaliana (Mouse-ear cress) PE=2 SV=1	PREDICTED: E3 ubiquitin-protein ligase RHA1B-like isoform 1 [Solanum lycopersicum]
T1_Unigene_BMK.45711	--	--	Molecular Function: monooxygenase activity (GO:0004497);; Molecular Function: oxidoreductase activity, acting on paired donors, with incorporation or reduction of molecular oxygen (GO:0016705);; Molecular Function: metal ion binding (GO:0046872);;	--	Cytochrome P450 71A24 GN=CYP71A24 OS=Arabidopsis thaliana (Mouse-ear cress) PE=2 SV=3	Cytochrome P450, family 71, subfamily A, polypeptide 25, putative [Theobroma cacao]
CL8339Contig1	[RTKL]	--	Molecular Function: protein serine/threonine kinase activity (GO:0004674);; Molecular Function: protein serine/threonine/tyrosine kinase activity (GO:0004712);; Molecular Function: non-membrane spanning protein tyrosine kinase activity (GO:0004715);; Molecular Function: ATP binding (GO:0005524);; Cellular Component: cytosol (GO:0005829);; Cellular Component: plasma membrane (GO:0005886);; Biologi…	--	Serine/threonine-protein kinase HT1 GN=HT1 OS=Arabidopsis thaliana (Mouse-ear cress) PE=1 SV=1	ACT-like protein tyrosine kinase family protein isoform 1 [Theobroma cacao]
CL19398Contig1	[G]	Carbohydrate transport and metabolism	Biological Process: RNA splicing, via endonucleolytic cleavage and ligation (GO:0000394);; Molecular Function: aldose 1-epimerase activity (GO:0004034);; Cellular Component: nucleus (GO:0005634);; Biological Process: galactose metabolic process (GO:0006012);; Biological Process: methionine biosynthetic process (GO:0009086);; Molecular Function: carbohydrate binding (GO:0030246);;	K01792|1e-167|vvi:100266308|hypothetical protein LOC100266308	Putative glucose-6-phosphate 1-epimerase OS=Cenchrus ciliaris (Buffelgrass) PE=2 SV=1	hypothetical protein PRUPE_ppa009111mg [Prunus persica]
T1_Unigene_BMK.32244	--	--	--	--	--	unnamed protein product [Vitis vinifera]
CL11234Contig1	--	--	Cellular Component: extracellular region (GO:0005576);; Molecular Function: lipase activity (GO:0016298);;	--	GDSL esterase/lipase At5g45960 (Precursor) GN=At5g45960 OS=Arabidopsis thaliana (Mouse-ear cress) PE=2 SV=1	hypothetical protein CARUB_v100265320mg, partial [Capsella rubella]
T1_Unigene_BMK.28906	--	--	Cellular Component: extracellular region (GO:0005576);; Cellular Component: cell wall (GO:0005618);; Biological Process: unidimensional cell growth (GO:0009826);; Biological Process: plant-type cell wall loosening (GO:0009828);; Biological Process: plant-type cell wall modification involved in multidimensional cell growth (GO:0009831);; Cellular Component: membrane (GO:0016020);;	--	Expansin-A11 (Precursor) OS=Arabidopsis thaliana (Mouse-ear cress) PE=2 SV=1	expansin [Genlisea aurea]
CL2475Contig1	--	--	Biological Process: mitosis (GO:0007067);;	K11267|0.0|vvi:100255781|hypothetical protein LOC100255781	--	PREDICTED: sister chromatid cohesion protein PDS5 homolog A-like [Vitis vinifera]
T2_Unigene_BMK.24688	[RTKL]	--	Biological Process: MAPK cascade (GO:0000165);; Molecular Function: MAP kinase activity (GO:0004707);; Molecular Function: protein tyrosine kinase activity (GO:0004713);; Molecular Function: ATP binding (GO:0005524);; Cellular Component: nucleus (GO:0005634);; Cellular Component: mitochondrion (GO:0005739);; Cellular Component: cytosol (GO:0005829);; Biological Process: abscisic acid-activated si…	--	Mitogen-activated protein kinase 9 GN=MPK9 OS=Arabidopsis thaliana (Mouse-ear cress) PE=2 SV=2	PREDICTED: mitogen-activated protein kinase 9-like [Vitis vinifera]
CL3763Contig1	--	--	Biological Process: formation of translation preinitiation complex (GO:0001731);; Molecular Function: translation initiation factor activity (GO:0003743);; Cellular Component: nucleus (GO:0005634);; Cellular Component: cytosol (GO:0005829);; Cellular Component: eukaryotic translation initiation factor 3 complex (GO:0005852);; Biological Process: rRNA processing (GO:0006364);; Biological Process: …	--	Eukaryotic translation initiation factor 3 subunit K GN=OSJNBa0032G08.17 OS=Oryza sativa subsp. japonica (Rice) PE=2 SV=1	predicted protein [Populus trichocarpa]
T1_Unigene_BMK.17778	--	--	Biological Process: hormone-mediated signaling pathway (GO:0009755);; Biological Process: post-embryonic development (GO:0009791);; Biological Process: response to lipid (GO:0033993);; Biological Process: cellular response to oxygen-containing compound (GO:1901701);;	K14495|9e-55|rcu:RCOM_1588720|F-box protein GID2, putative	F-box protein GID2 GN=T22A6.40 OS=Arabidopsis thaliana (Mouse-ear cress) PE=1 SV=1	sleepy 1 [Helianthus annuus]
CL8322Contig1	[O]	Posttranslational modification, protein turnover, chaperones	Molecular Function: ATP binding (GO:0005524);; Cellular Component: cytosol (GO:0005829);; Biological Process: gluconeogenesis (GO:0006094);; Biological Process: glycolysis (GO:0006096);; Biological Process: protein folding (GO:0006457);; Biological Process: cytoskeleton organization (GO:0007010);; Biological Process: response to salt stress (GO:0009651);; Biological Process: proteasomal protein c…	K09496|0.0|vvi:100262936|hypothetical protein LOC100262936	T-complex protein 1 subunit epsilon OS=Avena sativa (Oat) PE=2 SV=1	hypothetical protein VITISV_038363 [Vitis vinifera]
T2_Unigene_BMK.9048	[G]	Carbohydrate transport and metabolism	Molecular Function: beta-galactosidase activity (GO:0004565);; Biological Process: carbohydrate metabolic process (GO:0005975);; Biological Process: acetyl-CoA metabolic process (GO:0006084);; Biological Process: polyamine catabolic process (GO:0006598);; Biological Process: plant-type cell wall organization (GO:0009664);; Biological Process: phenylpropanoid metabolic process (GO:0009698);; Biolo…	--	Beta-galactosidase 5 (Precursor) OS=Oryza sativa subsp. japonica (Rice) PE=2 SV=1	PREDICTED: beta-galactosidase 3-like [Vitis vinifera]
CL18488Contig1	[R]	General function prediction only	Biological Process: metabolic process (GO:0008152);; Cellular Component: chloroplast (GO:0009507);; Molecular Function: carboxy-lyase activity (GO:0016831);;	--	--	carboxy-lyase, putative [Ricinus communis]
CL22995Contig1	--	--	Molecular Function: ubiquitin-protein ligase activity (GO:0004842);; Cellular Component: integral component of peroxisomal membrane (GO:0005779);; Biological Process: protein monoubiquitination (GO:0006513);; Biological Process: fatty acid beta-oxidation (GO:0006635);; Molecular Function: protein C-terminus binding (GO:0008022);; Molecular Function: zinc ion binding (GO:0008270);; Biological Proc…	K13345|0.0|pop:POPTR_571109|hypothetical protein	Peroxisome biogenesis protein 12 GN=T27C4.11 OS=Arabidopsis thaliana (Mouse-ear cress) PE=1 SV=2	PREDICTED: peroxisome biogenesis protein 12-like [Solanum lycopersicum]
CL17688Contig1	--	--	Cellular Component: Golgi membrane (GO:0000139);; Biological Process: nuclear-transcribed mRNA catabolic process (GO:0000956);; Cellular Component: nucleus (GO:0005634);; Biological Process: pentose-phosphate shunt (GO:0006098);; Cellular Component: chloroplast envelope (GO:0009941);; Biological Process: chloroplast fission (GO:0010020);; Biological Process: thylakoid membrane organization (GO:00…	--	Golgin candidate 1 GN=GC1 OS=Arabidopsis thaliana (Mouse-ear cress) PE=2 SV=2	Golgin-84, putative isoform 4 [Theobroma cacao]
T1_Unigene_BMK.20136	[S]	Function unknown	Cellular Component: chloroplast (GO:0009507);; Cellular Component: integral component of membrane (GO:0016021);; Biological Process: response to karrikin (GO:0080167);;	--	GDT1-like protein 5 GN=At1g68650 OS=Arabidopsis thaliana (Mouse-ear cress) PE=2 SV=1	PREDICTED: GDT1-like protein 4-like [Solanum lycopersicum]
T1_Unigene_BMK.33533	--	--	Cellular Component: plasma membrane (GO:0005886);; Cellular Component: integral component of membrane (GO:0016021);; Cellular Component: cytoplasmic membrane-bounded vesicle (GO:0016023);;	--	Uncharacterized membrane protein At1g06890 GN=At1g06890 OS=Arabidopsis thaliana (Mouse-ear cress) PE=1 SV=1	hypothetical protein PRUPE_ppa008177mg [Prunus persica]
CL20724Contig1	--	--	--	K01535|7e-06|rcu:RCOM_0918380|H(\+)-transporting atpase plant/fungi plasma membrane type, putative (EC:3.6.3.6)	ATPase 8, plasma membrane-type GN=AHA8 OS=Arabidopsis thaliana (Mouse-ear cress) PE=1 SV=1	--
T2_Unigene_BMK.3027	--	--	Molecular Function: binding (GO:0005488);;	--	--	H+-transporting two-sector ATPase, alpha/beta subunit, central region [Medicago truncatula]
CL4126Contig1	[J]	Translation, ribosomal structure and biogenesis	Molecular Function: structural constituent of ribosome (GO:0003735);; Cellular Component: plasma membrane (GO:0005886);; Biological Process: translation (GO:0006412);; Cellular Component: cytosolic large ribosomal subunit (GO:0022625);;	K02920|3e-67|pop:POPTR_713845|hypothetical protein	60S ribosomal protein L36-2 GN=RPL36B OS=Arabidopsis thaliana (Mouse-ear cress) PE=2 SV=1	hypothetical protein PRUPE_ppa013641mg [Prunus persica]
CL17968Contig1	[T]	Signal transduction mechanisms	Molecular Function: phosphoprotein phosphatase activity (GO:0004721);; Cellular Component: cytoplasm (GO:0005737);; Molecular Function: metal ion binding (GO:0046872);;	K04382|1e-179|vvi:100264866|hypothetical protein LOC100264866	Serine/threonine-protein phosphatase PP2A catalytic subunit OS=Nicotiana tabacum (Common tobacco) PE=2 SV=1	predicted protein [Populus trichocarpa]
CL16089Contig1	--	--	--	--	--	PREDICTED: uncharacterized protein LOC101245645 [Solanum lycopersicum]
CL719Contig2	[L]	Replication, recombination and repair	Biological Process: cellular process (GO:0009987);;	--	--	PREDICTED: uncharacterized protein LOC101299196 [Fragaria vesca subsp. vesca]
T2_Unigene_BMK.14651	--	--	Molecular Function: binding (GO:0005488);; Biological Process: DNA metabolic process (GO:0006259);; Biological Process: single-organism transport (GO:0044765);;	--	Endonuclease OS=Nicotiana tabacum (Common tobacco) PE=2 SV=1	integrase [Boechera divaricarpa]
T1_Unigene_BMK.2552	--	--	Cellular Component: plastid (GO:0009536);; Biological Process: cell tip growth (GO:0009932);; Biological Process: organ development (GO:0048513);; Biological Process: developmental cell growth (GO:0048588);; Biological Process: regulation of biological quality (GO:0065008);;	--	Rop guanine nucleotide exchange factor 1 GN=ROPGEF1 OS=Arabidopsis thaliana (Mouse-ear cress) PE=1 SV=2	hypothetical protein VITISV_042431 [Vitis vinifera]
T1_Unigene_BMK.44281	--	--	Cellular Component: mitochondrion (GO:0005739);; Biological Process: sister chromatid cohesion (GO:0007062);; Biological Process: reciprocal meiotic recombination (GO:0007131);; Biological Process: regulation of chromosome organization (GO:0033044);; Biological Process: meiotic DNA double-strand break formation (GO:0042138);; Biological Process: meiotic chromosome segregation (GO:0045132);;	--	Pentatricopeptide repeat-containing protein At5g24830 GN=At5g24830 OS=Arabidopsis thaliana (Mouse-ear cress) PE=2 SV=1	hypothetical protein PRUPE_ppa020759mg, partial [Prunus persica]
CL23196Contig1	--	--	Cellular Component: mitochondrion (GO:0005739);; Cellular Component: endoplasmic reticulum (GO:0005783);; Biological Process: glucose catabolic process (GO:0006007);; Biological Process: intracellular protein transport (GO:0006886);; Cellular Component: integral component of membrane (GO:0016021);;	--	--	conserved hypothetical protein [Ricinus communis]
T2_Unigene_BMK.13354	[R]	General function prediction only	Molecular Function: single-stranded RNA binding (GO:0003727);; Cellular Component: nucleus (GO:0005634);; Cellular Component: vacuolar membrane (GO:0005774);; Biological Process: rRNA processing (GO:0006364);; Biological Process: regulation of translation (GO:0006417);; Biological Process: chloroplast relocation (GO:0009902);; Cellular Component: chloroplast envelope (GO:0009941);; Biological Pro…	--	PsbB mRNA maturation factor Mbb1, chloroplastic (Precursor) GN=MBB1 OS=Chlamydomonas reinhardtii (Chlamydomonas smithii) PE=2 SV=1	High chlorophyll fluorescent 107 isoform 1 [Theobroma cacao]
CL22036Contig1	--	--	Biological Process: defense response (GO:0006952);; Biological Process: response to organic substance (GO:0010033);; Molecular Function: transferase activity (GO:0016740);; Biological Process: regulation of cellular process (GO:0050794);; Biological Process: response to other organism (GO:0051707);; Biological Process: cellular response to stimulus (GO:0051716);; Biological Process: response to o…	--	Cytosolic sulfotransferase 12 GN=F19B11.21 OS=Arabidopsis thaliana (Mouse-ear cress) PE=1 SV=2	PREDICTED: sulfotransferase 17-like [Vitis vinifera]
CL16951Contig1	--	--	--	--	E3 ubiquitin ligase BIG BROTHER-related GN=BBR OS=Arabidopsis thaliana (Mouse-ear cress) PE=2 SV=1	hypothetical protein PRUPE_ppa008876mg [Prunus persica]
CL21912Contig1	--	--	--	--	--	F-box family protein, putative [Theobroma cacao]
CL3276Contig1	--	--	Biological Process: meiosis I (GO:0007127);; Biological Process: nucleic acid metabolic process (GO:0090304);;	--	Protein PRD1 GN=PRD1 OS=Arabidopsis thaliana (Mouse-ear cress) PE=1 SV=3	unnamed protein product [Vitis vinifera]
CL24276Contig1	--	--	Cellular Component: nucleus (GO:0005634);; Cellular Component: plasma membrane (GO:0005886);; Biological Process: toxin catabolic process (GO:0009407);;	--	--	hypothetical protein ARALYDRAFT_491771 [Arabidopsis lyrata subsp. lyrata]
CL16352Contig1	--	--	Cellular Component: extracellular region (GO:0005576);; Biological Process: syncytium formation (GO:0006949);; Cellular Component: plasmodesma (GO:0009506);; Biological Process: unidimensional cell growth (GO:0009826);; Biological Process: plant-type cell wall loosening (GO:0009828);; Biological Process: sexual reproduction (GO:0019953);;	--	Expansin-B3 (Precursor) GN=EXPB3 OS=Arabidopsis thaliana (Mouse-ear cress) PE=2 SV=2	PREDICTED: expansin-B3-like [Solanum lycopersicum]
T3_Unigene_BMK.30202	--	--	--	--	--	hypothetical protein MTR_5g024980 [Medicago truncatula]
CL1331Contig1	--	--	Molecular Function: nucleic acid binding (GO:0003676);; Biological Process: DNA metabolic process (GO:0006259);; Molecular Function: transferase activity, transferring phosphorus-containing groups (GO:0016772);;	--	--	hypothetical protein [Beta vulgaris subsp. vulgaris]
T2_Unigene_BMK.6532	--	--	Molecular Function: phosphatidate cytidylyltransferase activity (GO:0004605);; Cellular Component: integral component of membrane (GO:0016021);; Biological Process: CDP-diacylglycerol biosynthetic process (GO:0016024);;	K00981|2e-22|zma:100284896|phosphatidate cytidylyltransferase	Phosphatidate cytidylyltransferase GN=CDS1 OS=Solanum tuberosum (Potato) PE=2 SV=1	PREDICTED: phosphatidate cytidylyltransferase-like [Solanum lycopersicum]
CL17308Contig1	--	--	Biological Process: maltose metabolic process (GO:0000023);; Biological Process: microtubule nucleation (GO:0007020);; Cellular Component: plant-type cell wall (GO:0009505);; Biological Process: positive regulation of flower development (GO:0009911);; Biological Process: leaf morphogenesis (GO:0009965);; Cellular Component: cytoplasmic membrane-bounded vesicle (GO:0016023);; Biological Process: s…	K07407|0.0|pop:POPTR_786149|alpha-galactosidase (EC:3.2.1.22)	Alpha-galactosidase (Precursor) OS=Coffea arabica (Arabian coffee) PE=1 SV=1	alpha-galactosidase [Helianthus annuus]
CL15887Contig1	--	--	Cellular Component: cytoplasm (GO:0005737);;	--	--	Double Clp-N motif-containing P-loop nucleoside triphosphate hydrolases superfamily protein, putative [Theobroma cacao]
CL9635Contig1	[O]	Posttranslational modification, protein turnover, chaperones	Molecular Function: ATP binding (GO:0005524);; Cellular Component: nucleus (GO:0005634);; Cellular Component: mitochondrion (GO:0005739);; Cellular Component: vacuolar membrane (GO:0005774);; Cellular Component: endoplasmic reticulum lumen (GO:0005788);; Cellular Component: plasma membrane (GO:0005886);; Biological Process: gluconeogenesis (GO:0006094);; Biological Process: glycolysis (GO:0006096…	K09487|0.0|pop:POPTR_818818|hypothetical protein	Endoplasmin homolog (Precursor) GN=HSP90 OS=Catharanthus roseus (Madagascar periwinkle) PE=1 SV=1	hypothetical protein PRUPE_ppa001487mg [Prunus persica]
T2_Unigene_BMK.33773	--	--	Molecular Function: catalytic activity (GO:0003824);;	--	LRR receptor-like serine/threonine-protein kinase RCH1 (Precursor) GN=RCH1 OS=Arabidopsis thaliana (Mouse-ear cress) PE=2 SV=1	AM19-5p [Malus floribunda]
T3_Unigene_BMK.25393	--	--	Cellular Component: nucleus (GO:0005634);; Cellular Component: plastid (GO:0009536);; Molecular Function: kinase activity (GO:0016301);; Biological Process: phosphorylation (GO:0016310);;	K08880|1e-131|vvi:100260094|hypothetical protein LOC100260094	--	PREDICTED: serine/threonine-protein kinase 19 [Vitis vinifera]
T1_Unigene_BMK.267	--	--	Biological Process: DNA replication initiation (GO:0006270);; Biological Process: regulation of DNA replication (GO:0006275);; Biological Process: cell proliferation (GO:0008283);; Biological Process: histone phosphorylation (GO:0016572);; Biological Process: regulation of cell cycle (GO:0051726);;	--	--	unnamed protein product [Vitis vinifera]
CL11781Contig1	--	--	--	--	--	predicted protein [Populus trichocarpa]
T3_Unigene_BMK.23871	--	--	Cellular Component: cytosol (GO:0005829);; Cellular Component: plasma membrane (GO:0005886);; Biological Process: glycolysis (GO:0006096);; Biological Process: water transport (GO:0006833);; Biological Process: hyperosmotic response (GO:0006972);; Biological Process: Golgi organization (GO:0007030);; Biological Process: response to temperature stimulus (GO:0009266);; Cellular Component: chloropla…	--	Probable protein Pop3 GN=At3g17210 OS=Arabidopsis thaliana (Mouse-ear cress) PE=1 SV=1	heat stable protein 1 [Arabidopsis thaliana]
CL22208Contig1	--	--	Molecular Function: zinc ion binding (GO:0008270);; Molecular Function: ligase activity (GO:0016874);;	--	--	PREDICTED: uncharacterized protein LOC100779674 [Glycine max]
T2_Unigene_BMK.25505	--	--	Molecular Function: GTP binding (GO:0005525);; Biological Process: protein import into nucleus (GO:0006606);; Cellular Component: chloroplast outer membrane (GO:0009707);; Biological Process: determination of bilateral symmetry (GO:0009855);; Biological Process: organ morphogenesis (GO:0009887);; Biological Process: xylem and phloem pattern formation (GO:0010051);; Molecular Function: hydrolase a…	--	Translocase of chloroplast 132, chloroplastic GN=TOC132 OS=Arabidopsis thaliana (Mouse-ear cress) PE=1 SV=1	Multimeric translocon complex in the outer envelope membrane 132 [Theobroma cacao]
CL18475Contig1	--	--	Biological Process: metabolic process (GO:0008152);; Biological Process: pollen development (GO:0009555);; Biological Process: anther wall tapetum development (GO:0048658);;	--	Transcription factor ABORTED MICROSPORES GN=F12A24.9 OS=Arabidopsis thaliana (Mouse-ear cress) PE=1 SV=2	Basic helix-loop-helix DNA-binding superfamily protein, putative [Theobroma cacao]
CL4256Contig1	--	--	Cellular Component: Golgi apparatus (GO:0005794);; Biological Process: methylation-dependent chromatin silencing (GO:0006346);; Biological Process: protein glycosylation (GO:0006486);; Cellular Component: integral component of membrane (GO:0016021);; Biological Process: chromatin silencing by small RNA (GO:0031048);; Molecular Function: galactosylxylosylprotein 3-beta-galactosyltransferase activi…	--	Probable beta-1,3-galactosyltransferase 6 GN=B3GALT6 OS=Arabidopsis thaliana (Mouse-ear cress) PE=2 SV=1	Galactosyltransferase family protein isoform 2 [Theobroma cacao]
T2_Unigene_BMK.11816	--	--	--	--	Putative pentatricopeptide repeat-containing protein At5g65820 GN=At5g65820 OS=Arabidopsis thaliana (Mouse-ear cress) PE=3 SV=1	--
CL18101Contig1	--	--	--	--	23.6 kDa heat shock protein, mitochondrial (Precursor) GN=HSP23.6 OS=Arabidopsis thaliana (Mouse-ear cress) PE=2 SV=1	small heat shock protein [Jatropha curcas]
CL3516Contig1	--	--	Molecular Function: metalloendopeptidase activity (GO:0004222);; Cellular Component: cytoskeleton (GO:0005856);; Cellular Component: plasma membrane (GO:0005886);; Biological Process: proteolysis (GO:0006508);; Biological Process: establishment or maintenance of cell polarity (GO:0007163);; Biological Process: trichome morphogenesis (GO:0010090);; Cellular Component: SCAR complex (GO:0031209);; M…	K05752|1e-49|rcu:RCOM_0230700|Protein BRICK1, putative	Protein BRICK 1 GN=BRK1 OS=Arabidopsis thaliana (Mouse-ear cress) PE=1 SV=1	Protein BRICK1, putative [Ricinus communis]
T2_Unigene_BMK.25274	[R]	General function prediction only	Cellular Component: nucleus (GO:0005634);; Cellular Component: cytoplasm (GO:0005737);; Biological Process: trichome branching (GO:0010091);; Biological Process: cell growth (GO:0016049);; Biological Process: positive regulation of DNA endoreduplication (GO:0032877);;	K03364|0.0|rcu:RCOM_1682520|WD-repeat protein, putative	Protein FIZZY-RELATED 2 GN=F7H19.90 OS=Arabidopsis thaliana (Mouse-ear cress) PE=1 SV=1	PREDICTED: protein FIZZY-RELATED 2-like [Fragaria vesca subsp. vesca]
CL23397Contig1	--	--	Cellular Component: endosome (GO:0005768);; Cellular Component: Golgi apparatus (GO:0005794);; Cellular Component: trans-Golgi network (GO:0005802);; Biological Process: Golgi organization (GO:0007030);; Biological Process: protein secretion (GO:0009306);; Biological Process: unidimensional cell growth (GO:0009826);; Cellular Component: integral component of membrane (GO:0016021);;	--	Golgi apparatus membrane protein-like protein ECHIDNA GN=ECH OS=Arabidopsis thaliana (Mouse-ear cress) PE=2 SV=1	hypothetical protein PRUPE_ppa012125mg [Prunus persica]
T1_Unigene_BMK.11277	--	--	Biological Process: defense response (GO:0006952);; Molecular Function: ADP binding (GO:0043531);;	--	Putative disease resistance RPP13-like protein 1 GN=RPPL1 OS=Arabidopsis thaliana (Mouse-ear cress) PE=3 SV=1	NBS-LRR resistance-like protein SFRGA8 [Helianthus annuus]
T2_Unigene_BMK.18768	--	--	--	--	U-box domain-containing protein 4 GN=PUB4 OS=Arabidopsis thaliana (Mouse-ear cress) PE=1 SV=3	--
CL16860Contig1	[RTKL]	--	Molecular Function: protein serine/threonine kinase activity (GO:0004674);; Molecular Function: ATP binding (GO:0005524);; Cellular Component: nucleus (GO:0005634);; Cellular Component: plasma membrane (GO:0005886);; Biological Process: protein phosphorylation (GO:0006468);;	--	Probable serine/threonine-protein kinase At1g09600 GN=At1g09600 OS=Arabidopsis thaliana (Mouse-ear cress) PE=2 SV=1	PREDICTED: probable serine/threonine-protein kinase At1g09600-like [Solanum lycopersicum]
CL24589Contig1	--	--	Molecular Function: ligase activity (GO:0016874);;	--	F-box protein At5g07670 GN=At5g07670 OS=Arabidopsis thaliana (Mouse-ear cress) PE=2 SV=1	unnamed protein product [Vitis vinifera]
CL12682Contig1	[Z]	Cytoskeleton	Molecular Function: nucleotide binding (GO:0000166);; Cellular Component: microtubule associated complex (GO:0005875);; Biological Process: DNA replication (GO:0006260);; Biological Process: gene silencing (GO:0016458);; Biological Process: regulation of nucleobase-containing compound metabolic process (GO:0019219);; Biological Process: regulation of gene expression, epigenetic (GO:0040029);; Bio…	--	Kinesin-like protein KIN12A OS=Arabidopsis thaliana (Mouse-ear cress) PE=1 SV=1	PREDICTED: uncharacterized protein LOC100253712 [Vitis vinifera]
T1_Unigene_BMK.24388	--	--	Biological Process: defense response (GO:0006952);; Molecular Function: ADP binding (GO:0043531);;	--	Putative disease resistance RPP13-like protein 1 GN=RPPL1 OS=Arabidopsis thaliana (Mouse-ear cress) PE=3 SV=1	NBS-LRR protein [Helianthus annuus]
CL556Contig1	--	--	--	--	--	PREDICTED: uncharacterized protein LOC101268097 [Solanum lycopersicum]
T1_Unigene_BMK.23028	--	--	--	--	--	unknown [Lotus japonicus]
T3_Unigene_BMK.31211	[R]	General function prediction only	Cellular Component: nucleus (GO:0005634);; Biological Process: RNA processing (GO:0006396);;	K12869|0.0|vvi:100255371|hypothetical protein LOC100255371	PsbB mRNA maturation factor Mbb1, chloroplastic (Precursor) GN=MBB1 OS=Chlamydomonas reinhardtii (Chlamydomonas smithii) PE=2 SV=1	unnamed protein product [Vitis vinifera]
CL8849Contig1	--	--	Biological Process: respiratory burst involved in defense response (GO:0002679);; Molecular Function: zinc ion binding (GO:0008270);; Biological Process: mRNA transcription (GO:0009299);; Biological Process: response to light stimulus (GO:0009416);; Cellular Component: chloroplast thylakoid membrane (GO:0009535);; Cellular Component: integral component of plastid membrane (GO:0031351);; Biologica…	--	NEP1-interacting protein 2 GN=T17A5.9 OS=Arabidopsis thaliana (Mouse-ear cress) PE=1 SV=1	PREDICTED: NEP1-interacting protein 1 [Vitis vinifera]
CL22881Contig1	--	--	--	--	--	conserved hypothetical protein [Ricinus communis]
T1_Unigene_BMK.23208	[G]	Carbohydrate transport and metabolism	Molecular Function: beta-fructofuranosidase activity (GO:0004564);; Biological Process: carbohydrate metabolic process (GO:0005975);;	--	Fructan 6-exohydrolase (Precursor) GN=6-FEH OS=Beta vulgaris (Sugar beet) PE=1 SV=1	invertase [Cichorium intybus]
T1_Unigene_BMK.23139	--	--	--	--	Sorting nexin 2A GN=SNX2A OS=Arabidopsis thaliana (Mouse-ear cress) PE=1 SV=1	PREDICTED: sorting nexin 2A-like [Fragaria vesca subsp. vesca]
CL11302Contig1	--	--	Cellular Component: extracellular region (GO:0005576);; Cellular Component: plasma membrane (GO:0005886);; Biological Process: carbohydrate metabolic process (GO:0005975);; Molecular Function: lyase activity (GO:0016829);; Molecular Function: carbohydrate binding (GO:0030246);;	--	--	hypothetical protein M569_09022, partial [Genlisea aurea]
T1_Unigene_BMK.20546	[H]	Coenzyme transport and metabolism	Molecular Function: magnesium ion binding (GO:0000287);; Molecular Function: phosphopantothenoylcysteine decarboxylase activity (GO:0004633);; Cellular Component: cytosol (GO:0005829);; Cellular Component: chloroplast stroma (GO:0009570);; Molecular Function: FMN binding (GO:0010181);; Biological Process: coenzyme A biosynthetic process (GO:0015937);; Biological Process: terpenoid biosynthetic pr…	K01598|1e-105|pop:POPTR_902060|phosphopantothenoylcysteine decarboxylase (EC:4.1.1.36)	Phosphopantothenoylcysteine decarboxylase GN=HAL3A OS=Arabidopsis thaliana (Mouse-ear cress) PE=1 SV=1	predicted protein [Populus trichocarpa]
CL21290Contig1	--	--	--	K09250|2e-06|pop:POPTR_412941|hypothetical protein	--	zinc knuckle [Glomerella graminicola M1.001]
CL22810Contig1	--	--	Biological Process: maltose metabolic process (GO:0000023);; Biological Process: phosphatidylglycerol biosynthetic process (GO:0006655);; Biological Process: aromatic amino acid family biosynthetic process (GO:0009073);; Cellular Component: chloroplast stroma (GO:0009570);; Biological Process: embryo development ending in seed dormancy (GO:0009793);; Biological Process: chloroplast relocation (GO…	--	[Fructose-bisphosphate aldolase]-lysine N-methyltransferase, chloroplastic (Precursor) OS=Arabidopsis thaliana (Mouse-ear cress) PE=1 SV=1	Rubisco methyltransferase family protein [Theobroma cacao]
CL16190Contig1	--	--	--	--	--	DNAJ heat shock N-terminal domain-containing protein isoform 1 [Theobroma cacao]
T2_Unigene_BMK.36869	--	--	Molecular Function: binding (GO:0005488);;	--	--	hypothetical protein PRUPE_ppb022594m2g, partial [Prunus persica]
CL21082Contig1	[J]	Translation, ribosomal structure and biogenesis	Biological Process: microtubule cytoskeleton organization (GO:0000226);; Biological Process: cytokinesis by cell plate formation (GO:0000911);; Molecular Function: RNA binding (GO:0003723);; Molecular Function: ATP-dependent RNA helicase activity (GO:0004004);; Molecular Function: ATP binding (GO:0005524);; Cellular Component: mitochondrion (GO:0005739);; Cellular Component: cytosol (GO:0005829);…	--	Probable pre-mRNA-splicing factor ATP-dependent RNA helicase GN=At3g26560 OS=Arabidopsis thaliana (Mouse-ear cress) PE=1 SV=2	PREDICTED: probable pre-mRNA-splicing factor ATP-dependent RNA helicase-like [Glycine max]
CL1961Contig1	--	--	Cellular Component: mitochondrion (GO:0005739);;	--	Pentatricopeptide repeat-containing protein At1g73400, mitochondrial (Precursor) GN=At1g73400 OS=Arabidopsis thaliana (Mouse-ear cress) PE=2 SV=2	PREDICTED: pentatricopeptide repeat-containing protein At1g73400, mitochondrial-like [Solanum lycopersicum]
T3_Unigene_BMK.31393	--	--	--	--	Zinc finger CCCH domain-containing protein 20 OS=Oryza sativa subsp. japonica (Rice) PE=2 SV=1	nuclear receptor binding set domain containing protein 1, nsd, putative [Ricinus communis]
CL3072Contig1	--	--	Molecular Function: nucleotide binding (GO:0000166);; Molecular Function: protein kinase activity (GO:0004672);; Cellular Component: membrane (GO:0016020);; Biological Process: phosphorylation (GO:0016310);; Molecular Function: hydrolase activity (GO:0016787);; Biological Process: protein metabolic process (GO:0019538);;	--	Receptor-like protein kinase HAIKU2 (Precursor) GN=IKU2 OS=Arabidopsis thaliana (Mouse-ear cress) PE=1 SV=1	Receptor-like protein kinase HAIKU2 [Medicago truncatula]
T3_Unigene_BMK.20752	--	--	--	--	Glutenin, low molecular weight subunit (Precursor) OS=Triticum aestivum (Wheat) PE=3 SV=1	hypothetical protein PRUPE_ppa003598mg [Prunus persica]
T1_Unigene_BMK.28251	[BQ]	--	Cellular Component: nucleus (GO:0005634);; Biological Process: regulation of transcription, DNA-templated (GO:0006355);; Molecular Function: NAD-dependent histone deacetylase activity (H3-K14 specific) (GO:0032041);; Molecular Function: NAD-dependent histone deacetylase activity (H3-K9 specific) (GO:0046969);; Molecular Function: NAD-dependent histone deacetylase activity (H4-K16 specific) (GO:00…	K06067|1e-132|vvi:100240976|hypothetical protein LOC100240976	Histone deacetylase 9 GN=HDA9 OS=Arabidopsis thaliana (Mouse-ear cress) PE=2 SV=1	hypothetical protein ARALYDRAFT_347545 [Arabidopsis lyrata subsp. lyrata]
T1_Unigene_BMK.26138	--	--	Cellular Component: integral component of mitochondrial outer membrane (GO:0031307);;	--	--	B-zip transcription factor [Vitis pseudoreticulata]
T1_Unigene_BMK.11051	--	--	Molecular Function: magnesium ion binding (GO:0000287);; Cellular Component: mitochondrion (GO:0005739);; Cellular Component: chloroplast (GO:0009507);; Biological Process: gibberellin biosynthetic process (GO:0009686);; Biological Process: gibberellic acid mediated signaling pathway (GO:0009740);; Molecular Function: ent-copalyl diphosphate synthase activity (GO:0009905);; Molecular Function: te…	K04120|6e-63|rcu:RCOM_0557410|Ent-kaurene synthase A, chloroplast precursor, putative (EC:5.5.1.13)	Ent-copalyl diphosphate synthase, chloroplastic (Precursor) OS=Pisum sativum (Garden pea) PE=2 SV=1	copalyldiphosphate synthase No1 [Lactuca sativa]
CL19030Contig1	--	--	--	--	--	Removed in mature form;Status=Potential and Factor-induced gene 2 protein [Zygosaccharomyces rouxii]
CL1441Contig1	--	--	--	--	Protein CHUP1, chloroplastic GN=CHUP1 OS=Arabidopsis thaliana (Mouse-ear cress) PE=1 SV=1	hypothetical protein PRUPE_ppa002785mg [Prunus persica]
T1_Unigene_BMK.45819	[L]	Replication, recombination and repair	Molecular Function: DNA binding (GO:0003677);; Molecular Function: RNA binding (GO:0003723);; Molecular Function: RNA-directed DNA polymerase activity (GO:0003964);; Cellular Component: nucleus (GO:0005634);; Cellular Component: mitochondrion (GO:0005739);; Biological Process: RNA-dependent DNA replication (GO:0006278);; Biological Process: DNA recombination (GO:0006310);; Molecular Function: zin…	--	--	hypothetical protein VITISV_029384 [Vitis vinifera]
CL745Contig1	[R]	General function prediction only	Molecular Function: nucleotide binding (GO:0000166);; Cellular Component: cytoplasm (GO:0005737);; Molecular Function: myosin heavy chain kinase activity (GO:0016905);;	--	Zinc finger CCCH domain-containing protein 62 GN=ZFWD4 OS=Arabidopsis thaliana (Mouse-ear cress) PE=2 SV=1	PREDICTED: vegetative incompatibility protein HET-E-1-like [Vitis vinifera]
T2_Unigene_BMK.1404	--	--	Cellular Component: endoplasmic reticulum (GO:0005783);; Biological Process: double fertilization forming a zygote and endosperm (GO:0009567);; Molecular Function: sterol binding (GO:0032934);;	--	Oxysterol-binding protein-related protein 3C GN=ORP3C OS=Arabidopsis thaliana (Mouse-ear cress) PE=2 SV=1	PREDICTED: LOW QUALITY PROTEIN: oxysterol-binding protein-related protein 3A-like [Fragaria vesca subsp. vesca]
T1_Unigene_BMK.39094	--	--	Cellular Component: nucleus (GO:0005634);;	K14505|3e-31|vvi:100264093|hypothetical protein LOC100264093	Cyclin-D3-1 GN=F28A23.80 OS=Arabidopsis thaliana (Mouse-ear cress) PE=1 SV=3	cyclin D3 [Helianthus tuberosus]
T1_Unigene_BMK.5886	--	--	Cellular Component: nucleus (GO:0005634);; Biological Process: fatty acid beta-oxidation (GO:0006635);; Molecular Function: quercetin 3-O-glucosyltransferase activity (GO:0080043);; Molecular Function: quercetin 7-O-glucosyltransferase activity (GO:0080044);;	--	UDP-glycosyltransferase 76E11 GN=UGT76E11 OS=Arabidopsis thaliana (Mouse-ear cress) PE=2 SV=1	UDP-glycosyltransferase 76H1 [Stevia rebaudiana]
CL10708Contig1	--	--	--	--	--	conserved hypothetical protein [Ricinus communis]
CL21461Contig1	[R]	General function prediction only	Cellular Component: mitochondrion (GO:0005739);; Biological Process: glycolysis (GO:0006096);; Biological Process: water transport (GO:0006833);; Biological Process: hyperosmotic response (GO:0006972);; Biological Process: Golgi organization (GO:0007030);; Biological Process: response to temperature stimulus (GO:0009266);; Biological Process: response to salt stress (GO:0009651);; Molecular Funct…	--	CBS domain-containing protein CBSX3, mitochondrial (Precursor) GN=CBSX3 OS=Arabidopsis thaliana (Mouse-ear cress) PE=1 SV=1	hypothetical protein PRUPE_ppa011584mg [Prunus persica]
T2_Unigene_BMK.20952	[CR]	--	Molecular Function: nucleotide binding (GO:0000166);; Molecular Function: NADPH:quinone reductase activity (GO:0003960);; Cellular Component: vacuole (GO:0005773);; Cellular Component: Golgi apparatus (GO:0005794);; Cellular Component: cytosol (GO:0005829);; Cellular Component: plasma membrane (GO:0005886);; Molecular Function: zinc ion binding (GO:0008270);; Cellular Component: chloroplast thyla…	--	Putative quinone-oxidoreductase homolog, chloroplastic GN=At4g13010 OS=Arabidopsis thaliana (Mouse-ear cress) PE=2 SV=1	PREDICTED: putative quinone-oxidoreductase homolog, chloroplastic-like [Fragaria vesca subsp. vesca]
T1_Unigene_BMK.45587	--	--	Biological Process: primary metabolic process (GO:0044238);; Biological Process: organic substance metabolic process (GO:0071704);;	--	AP2/ERF and B3 domain-containing transcription factor At1g51120 GN=At1g51120 OS=Arabidopsis thaliana (Mouse-ear cress) PE=2 SV=1	hypothetical protein M569_12025 [Genlisea aurea]
CL3588Contig1	--	--	Cellular Component: plastid (GO:0009536);;	--	--	unnamed protein product [Vitis vinifera]
CL22677Contig1	--	--	Biological Process: response to desiccation (GO:0009269);;	--	Late embryogenesis abundant protein Lea14-A GN=LEA14-A OS=Gossypium hirsutum (Upland cotton) PE=2 SV=1	RecName: Full=Late embryogenesis abundant protein Lea14-A
CL273Contig1	--	--	Molecular Function: protein serine/threonine kinase activity (GO:0004674);; Molecular Function: ATP binding (GO:0005524);; Cellular Component: plasma membrane (GO:0005886);; Biological Process: protein phosphorylation (GO:0006468);;	--	PTI1-like tyrosine-protein kinase At3g15890 GN=At3g15890 OS=Arabidopsis thaliana (Mouse-ear cress) PE=1 SV=1	PREDICTED: PTI1-like tyrosine-protein kinase At3g15890 [Vitis vinifera]
T1_Unigene_BMK.19981	--	--	Molecular Function: UDP-glucosyltransferase activity (GO:0035251);;	--	UDP-glycosyltransferase 76C1 GN=UGT76C1 OS=Arabidopsis thaliana (Mouse-ear cress) PE=1 SV=1	putative glycosyltransferase [Lobelia erinus]
CL22300Contig1	[U]	Intracellular trafficking, secretion, and vesicular transport	Cellular Component: nucleus (GO:0005634);; Biological Process: vesicle docking involved in exocytosis (GO:0006904);; Molecular Function: protein transporter activity (GO:0008565);; Biological Process: protein secretion (GO:0009306);;	--	Protein transport Sec1a GN=SEC1A OS=Arabidopsis thaliana (Mouse-ear cress) PE=2 SV=3	hypothetical protein M569_11359, partial [Genlisea aurea]
CL17215Contig1	--	--	--	--	RING-H2 finger protein ATL22 (Precursor) GN=ATL22 OS=Arabidopsis thaliana (Mouse-ear cress) PE=2 SV=2	RING/U-box superfamily protein, putative [Theobroma cacao]
CL2074Contig1	--	--	Molecular Function: transferase activity, transferring phosphorus-containing groups (GO:0016772);;	K13648|1e-08|rcu:RCOM_0992220|Glycosyltransferase QUASIMODO1, putative	Probable serine/threonine-protein kinase At1g54610 GN=At1g54610 OS=Arabidopsis thaliana (Mouse-ear cress) PE=1 SV=1	Glycosyltransferase QUASIMODO1, putative [Ricinus communis]
CL19547Contig1	--	--	Molecular Function: DNA binding (GO:0003677);; Biological Process: regulation of transcription, DNA-templated (GO:0006355);;	--	Trihelix transcription factor GTL2 GN=At5g28300 OS=Arabidopsis thaliana (Mouse-ear cress) PE=2 SV=1	PREDICTED: trihelix transcription factor GTL2-like isoform X1 [Cicer arietinum]
T2_Unigene_BMK.23570	[I]	Lipid transport and metabolism	Molecular Function: catalytic activity (GO:0003824);; Cellular Component: plasma membrane (GO:0005886);; Biological Process: metabolic process (GO:0008152);; Cellular Component: plastid (GO:0009536);;	K01897|2e-92|sbi:SORBI_03g029880|hypothetical protein	Long chain acyl-CoA synthetase 4 GN=LACS4 OS=Arabidopsis thaliana (Mouse-ear cress) PE=2 SV=1	PREDICTED: long chain acyl-CoA synthetase 4-like [Setaria italica]
CL18127Contig1	--	--	Cellular Component: chloroplast (GO:0009507);; Biological Process: embryo sac egg cell differentiation (GO:0009560);;	--	--	conserved hypothetical protein [Ricinus communis]
T3_Unigene_BMK.30549	[LDA]	--	Molecular Function: binding (GO:0005488);;	K12619|1e-134|rcu:RCOM_1282650|5'->3' exoribonuclease, putative	5&apos;-3&apos; exoribonuclease 3 GN=XRN3 OS=Arabidopsis thaliana (Mouse-ear cress) PE=2 SV=1	PREDICTED: 5&apos;-3&apos; exoribonuclease 3-like [Fragaria vesca subsp. vesca]
T3_Unigene_BMK.42377	[J]	Translation, ribosomal structure and biogenesis	Molecular Function: structural constituent of ribosome (GO:0003735);; Cellular Component: ribosome (GO:0005840);; Biological Process: translation (GO:0006412);;	K02868|7e-40|zma:100285338|60S ribosomal protein L11	60S ribosomal protein L11 GN=RPL11 OS=Medicago sativa (Alfalfa) PE=2 SV=1	60S ribosomal protein L11 [Zea mays]
CL23030Contig1	[I]	Lipid transport and metabolism	Cellular Component: chloroplast (GO:0009507);;	--	Biotin carboxyl carrier protein of acetyl-CoA carboxylase, chloroplastic (Precursor) GN=ACCB-1 OS=Glycine max (Soybean) PE=1 SV=1	hypothetical protein PRUPE_ppa009474mg [Prunus persica]
CL22512Contig1	--	--	Biological Process: response to stress (GO:0006950);;	--	--	uncharacterized protein LOC100810665 [Glycine max]
T2_Unigene_BMK.29303	--	--	--	--	--	Mesoderm induction early response protein 1, putative isoform 1 [Theobroma cacao]
T3_Unigene_BMK.26318	--	--	Biological Process: response to oxidative stress (GO:0006979);;	--	--	PREDICTED: uncharacterized protein LOC101303296 [Fragaria vesca subsp. vesca]
CL21497Contig1	--	--	Molecular Function: mannose-1-phosphate guanylyltransferase (GDP) activity (GO:0008928);; Biological Process: response to heat (GO:0009408);; Biological Process: response to jasmonic acid (GO:0009753);; Biological Process: response to ozone (GO:0010193);; Molecular Function: GDP-galactose:mannose-1-phosphate guanylyltransferase activity (GO:0010471);; Molecular Function: GDP-galactose:glucose-1-p…	K14190|0.0|vvi:100253859|hypothetical protein LOC100253859	GDP-L-galactose phosphorylase 1 GN=VTC2 OS=Arabidopsis thaliana (Mouse-ear cress) PE=1 SV=1	VTC2-like protein [Actinidia chinensis]
T2_Unigene_BMK.20852	--	--	Cellular Component: mitochondrion (GO:0005739);; Cellular Component: ribosome (GO:0005840);;	--	--	60S ribosomal protein L51, putative [Ricinus communis]
T1_Unigene_BMK.19350	--	--	Cellular Component: endosome (GO:0005768);; Cellular Component: Golgi apparatus (GO:0005794);; Cellular Component: trans-Golgi network (GO:0005802);; Cellular Component: chloroplast (GO:0009507);; Cellular Component: integral component of membrane (GO:0016021);;	--	--	putative transmembrane receptor [Solanum tuberosum]
CL10484Contig1	[R]	General function prediction only	Cellular Component: extracellular region (GO:0005576);; Molecular Function: zinc ion binding (GO:0008270);; Molecular Function: transferase activity (GO:0016740);; Molecular Function: 2-alkenal reductase [NAD(P)] activity (GO:0032440);; Biological Process: oxidation-reduction process (GO:0055114);;	--	Probable protein S-acyltransferase 17 GN=PAT17 OS=Arabidopsis thaliana (Mouse-ear cress) PE=2 SV=1	PREDICTED: probable S-acyltransferase At3g04970 [Vitis vinifera]
T1_Unigene_BMK.44249	--	--	Molecular Function: binding (GO:0005488);;	--	--	Myb-like transcription factor [Medicago truncatula]
T1_Unigene_BMK.35718	--	--	Cellular Component: Golgi apparatus (GO:0005794);; Molecular Function: zinc ion binding (GO:0008270);; Biological Process: primary cell wall biogenesis (GO:0009833);; Biological Process: seed coat development (GO:0010214);; Cellular Component: integral component of membrane (GO:0016021);; Biological Process: cell growth (GO:0016049);; Molecular Function: cellulose synthase (UDP-forming) activity …	K10999|6e-67|rcu:RCOM_0959480|Cellulose synthase A catalytic subunit 6 [UDP-forming], putative (EC:2.4.1.12)	Cellulose synthase A catalytic subunit 2 [UDP-forming] GN=T22F8.250 OS=Arabidopsis thaliana (Mouse-ear cress) PE=1 SV=1	cellulose synthase Z632 [Zinnia elegans]
CL19903Contig1	[R]	General function prediction only	Biological Process: proteolysis (GO:0006508);; Molecular Function: serine-type peptidase activity (GO:0008236);;	--	--	PREDICTED: abhydrolase domain-containing protein FAM108B1 [Vitis vinifera]
T3_Unigene_BMK.26606	--	--	--	--	UPF0481 protein At3g47200 GN=At3g47200 OS=Arabidopsis thaliana (Mouse-ear cress) PE=1 SV=1	PREDICTED: UPF0481 protein At3g47200-like [Fragaria vesca subsp. vesca]
T2_Unigene_BMK.6078	--	--	Molecular Function: serine-type carboxypeptidase activity (GO:0004185);; Cellular Component: extracellular region (GO:0005576);; Cellular Component: mitochondrion (GO:0005739);; Biological Process: proteolysis (GO:0006508);;	--	Serine carboxypeptidase-like 13 (Precursor) GN=SCPL13 OS=Arabidopsis thaliana (Mouse-ear cress) PE=2 SV=2	hypothetical protein OsI_13388 [Oryza sativa Indica Group]
T2_Unigene_BMK.30847	--	--	--	--	Glutathione S-transferase T3 GN=K1O13.1 OS=Arabidopsis thaliana (Mouse-ear cress) PE=2 SV=1	hypothetical protein PGTG_12487 [Puccinia graminis f. sp. tritici CRL 75-36-700-3]
T1_Unigene_BMK.32296	--	--	Biological Process: response to cold (GO:0009409);; Cellular Component: chloroplast thylakoid membrane (GO:0009535);; Biological Process: anthocyanin-containing compound biosynthetic process (GO:0009718);; Biological Process: response to sucrose (GO:0009744);; Biological Process: positive regulation of seed germination (GO:0010030);; Biological Process: photoprotection (GO:0010117);; Biological P…	--	Early light-induced protein 2, chloroplastic (Precursor) GN=ELIP2 OS=Arabidopsis thaliana (Mouse-ear cress) PE=1 SV=1	unnamed protein product [Helianthus annuus]
CL14884Contig1	--	--	Cellular Component: nucleus (GO:0005634);; Biological Process: signal transduction (GO:0007165);; Biological Process: positive regulation of flower development (GO:0009911);; Biological Process: vegetative to reproductive phase transition of meristem (GO:0010228);; Molecular Function: metal ion binding (GO:0046872);; Biological Process: defense response to fungus (GO:0050832);;	--	--	PREDICTED: uncharacterized protein LOC100248222 [Vitis vinifera]
T3_Unigene_BMK.42167	--	--	Cellular Component: extracellular region (GO:0005576);; Cellular Component: cytosol (GO:0005829);; Biological Process: response to oxidative stress (GO:0006979);; Cellular Component: plastid (GO:0009536);; Molecular Function: L-ascorbate peroxidase activity (GO:0016688);; Molecular Function: heme binding (GO:0020037);; Biological Process: oxidation-reduction process (GO:0055114);;	K00434|3e-14|pop:POPTR_819605|hypothetical protein	Putative L-ascorbate peroxidase 6 GN=APX6 OS=Arabidopsis thaliana (Mouse-ear cress) PE=2 SV=1	Ascorbate peroxidase 6 [Theobroma cacao]
T2_Unigene_BMK.12520	--	--	Biological Process: cellular process (GO:0009987);; Biological Process: single-organism process (GO:0044699);;	--	--	conserved hypothetical protein [Ricinus communis]
CL18704Contig1	[E]	Amino acid transport and metabolism	Biological Process: glutamine family amino acid metabolic process (GO:0009064);; Molecular Function: oxidoreductase activity (GO:0016491);;	K00318|1e-173|pop:POPTR_859200|proline dehydrogenase (EC:1.5.99.8)	Proline dehydrogenase 2, mitochondrial (Precursor) GN=MKD10.10 OS=Arabidopsis thaliana (Mouse-ear cress) PE=2 SV=1	CIG1 [Nicotiana tabacum]
T1_Unigene_BMK.9371	--	--	Biological Process: signal transduction (GO:0007165);;	--	Toll/interleukin-1 receptor-like protein GN=TIR OS=Arabidopsis thaliana (Mouse-ear cress) PE=1 SV=1	PREDICTED: TMV resistance protein N-like [Fragaria vesca subsp. vesca]
T1_Unigene_BMK.16189	[MG]	--	Cellular Component: plasma membrane (GO:0005886);; Biological Process: D-xylose metabolic process (GO:0042732);; Biological Process: cellular metabolic process (GO:0044237);; Molecular Function: UDP-glucuronate decarboxylase activity (GO:0048040);; Molecular Function: coenzyme binding (GO:0050662);;	--	UDP-glucuronic acid decarboxylase 6 GN=UXS6 OS=Arabidopsis thaliana (Mouse-ear cress) PE=2 SV=1	PREDICTED: UDP-glucuronic acid decarboxylase 1-like [Solanum lycopersicum]
CL20798Contig1	--	--	--	--	--	Uncharacterized protein TCM_030749 [Theobroma cacao]
CL17154Contig1	[E]	Amino acid transport and metabolism	Molecular Function: arginase activity (GO:0004053);; Cellular Component: mitochondrion (GO:0005739);; Biological Process: arginine catabolic process (GO:0006527);; Molecular Function: agmatinase activity (GO:0008783);; Cellular Component: chloroplast (GO:0009507);; Biological Process: putrescine biosynthetic process from arginine (GO:0033388);; Biological Process: defense response to bacterium (G…	K01476|0.0|rcu:RCOM_1611220|arginase, putative (EC:3.5.3.1)	Arginase GN=At4g08900 OS=Arabidopsis thaliana (Mouse-ear cress) PE=2 SV=1	unknown [Populus trichocarpa x Populus deltoides]
CL23231Contig1	[R]	General function prediction only	Biological Process: microtubule cytoskeleton organization (GO:0000226);; Molecular Function: GTPase activity (GO:0003924);; Molecular Function: GTP binding (GO:0005525);; Cellular Component: Golgi apparatus (GO:0005794);; Biological Process: GTP catabolic process (GO:0006184);; Biological Process: intracellular protein transport (GO:0006886);; Biological Process: tubulin complex assembly (GO:0007…	K07943|1e-123|pop:POPTR_832385|hypothetical protein	Probable ADP-ribosylation factor At2g18390 GN=At2g18390 OS=Arabidopsis thaliana (Mouse-ear cress) PE=2 SV=1	PREDICTED: probable ADP-ribosylation factor At2g18390-like [Solanum lycopersicum]
CL10162Contig1	[I]	Lipid transport and metabolism	Cellular Component: plasma membrane (GO:0005886);; Biological Process: response to stress (GO:0006950);; Biological Process: metabolic process (GO:0008152);; Molecular Function: phosphatidate phosphatase activity (GO:0008195);;	--	Putative lipid phosphate phosphatase 3, chloroplastic (Precursor) GN=LPP3 OS=Arabidopsis thaliana (Mouse-ear cress) PE=2 SV=1	predicted protein [Populus trichocarpa]
CL7534Contig1	[C]	Energy production and conversion	Molecular Function: ATP binding (GO:0005524);; Cellular Component: mitochondrion (GO:0005739);; Cellular Component: chloroplast thylakoid membrane (GO:0009535);; Biological Process: ATP hydrolysis coupled proton transport (GO:0015991);; Biological Process: plasma membrane ATP synthesis coupled proton transport (GO:0042777);; Cellular Component: proton-transporting ATP synthase complex, catalytic …	K02112|0.0|vvi:4025008|atpB	ATP synthase subunit beta, chloroplastic GN=atpB OS=Helianthus annuus (Common sunflower) PE=3 SV=1	ATP synthase CF1 beta subunit (chloroplast) [Ageratina adenophora]
T3_Unigene_BMK.25549	[J]	Translation, ribosomal structure and biogenesis	Molecular Function: glutamine-tRNA ligase activity (GO:0004819);; Molecular Function: ATP binding (GO:0005524);; Cellular Component: cytosol (GO:0005829);; Biological Process: glutamyl-tRNA aminoacylation (GO:0006424);; Biological Process: glutaminyl-tRNA aminoacylation (GO:0006425);; Biological Process: photomorphogenesis (GO:0009640);; Biological Process: embryo development ending in seed dorma…	K01886|0.0|vvi:100258244|similar to Glutaminyl-tRNA synthetase	Glutamine--tRNA ligase OS=Lupinus luteus (European yellow lupin) PE=2 SV=2	PREDICTED: glutaminyl-tRNA synthetase [Vitis vinifera]
CL23206Contig1	--	--	Biological Process: response to hormone (GO:0009725);; Biological Process: cellular process (GO:0009987);; Biological Process: response to oxygen-containing compound (GO:1901700);;	K13464|4e-16|rcu:RCOM_0684970|hypothetical protein	Protein TIFY 11A OS=Arabidopsis thaliana (Mouse-ear cress) PE=1 SV=1	conserved hypothetical protein [Ricinus communis]
T1_Unigene_BMK.31436	--	--	--	--	--	Myb domain protein 3r-4, putative [Theobroma cacao]
CL4187Contig1	[H]	Coenzyme transport and metabolism	Molecular Function: dephospho-CoA kinase activity (GO:0004140);; Molecular Function: ATP binding (GO:0005524);; Cellular Component: vacuole (GO:0005773);; Cellular Component: peroxisome (GO:0005777);; Cellular Component: chloroplast (GO:0009507);; Biological Process: proline transport (GO:0015824);; Biological Process: coenzyme A biosynthetic process (GO:0015937);; Biological Process: phosphoryla…	K00859|1e-123|pop:POPTR_805521|dephospho-CoA kinase (EC:2.7.1.24)	--	predicted protein [Populus trichocarpa]
CL7041Contig1	--	--	Molecular Function: nucleic acid binding (GO:0003676);; Molecular Function: ATP-dependent RNA helicase activity (GO:0004004);; Molecular Function: ATP binding (GO:0005524);; Cellular Component: nucleus (GO:0005634);; Biological Process: sister chromatid cohesion (GO:0007062);; Biological Process: reciprocal meiotic recombination (GO:0007131);; Biological Process: response to gamma radiation (GO:0…	--	Probable pre-mRNA-splicing factor ATP-dependent RNA helicase GN=At3g26560 OS=Arabidopsis thaliana (Mouse-ear cress) PE=1 SV=2	PREDICTED: ATP-dependent RNA helicase dhx8-like [Vitis vinifera]
T3_Unigene_BMK.31501	[L]	Replication, recombination and repair	Biological Process: mitotic cell cycle (GO:0000278);; Molecular Function: damaged DNA binding (GO:0003684);; Molecular Function: protein binding (GO:0005515);; Molecular Function: ATP binding (GO:0005524);; Cellular Component: nucleus (GO:0005634);; Cellular Component: chromosome (GO:0005694);; Biological Process: DNA-dependent DNA replication (GO:0006261);; Biological Process: regulation of DNA …	K04482|1e-33|zma:541709|rad51a	DNA repair protein RAD51 homolog A GN=RAD51A OS=Zea mays (Maize) PE=2 SV=2	unknown [Zea mays]
CL17957Contig1	--	--	--	--	--	PREDICTED: uncharacterized protein LOC101265467 isoform 1 [Solanum lycopersicum]
CL24362Contig1	--	--	Biological Process: circadian rhythm (GO:0007623);; Cellular Component: chloroplast (GO:0009507);;	--	--	hypothetical protein PRUPE_ppa022571mg [Prunus persica]
T1_Unigene_BMK.31243	--	--	Cellular Component: intracellular part (GO:0044424);;	--	--	PREDICTED: uncharacterized protein LOC100248159 [Vitis vinifera]
CL16608Contig1	--	--	--	--	--	PREDICTED: uncharacterized protein LOC100249908 [Vitis vinifera]
CL5127Contig1	--	--	--	--	E3 ubiquitin-protein ligase RING1-like GN=At3g19950 OS=Arabidopsis thaliana (Mouse-ear cress) PE=2 SV=1	predicted protein [Populus trichocarpa]
T3_Unigene_BMK.3552	--	--	--	--	Pentatricopeptide repeat-containing protein At3g20730 GN=PCMP-E94 OS=Arabidopsis thaliana (Mouse-ear cress) PE=2 SV=1	PREDICTED: pentatricopeptide repeat-containing protein At5g48910-like [Cucumis sativus]
T1_Unigene_BMK.42720	--	--	--	--	--	conserved hypothetical protein [Ricinus communis]
T3_Unigene_BMK.16048	[RTKL]	--	Molecular Function: protein kinase activity (GO:0004672);; Biological Process: protein phosphorylation (GO:0006468);; Biological Process: post-embryonic development (GO:0009791);; Biological Process: reproductive structure development (GO:0048608);; Biological Process: regulation of biological process (GO:0050789);; Biological Process: response to stimulus (GO:0050896);;	--	Probable serine/threonine-protein kinase WNK6 GN=WNK6 OS=Arabidopsis thaliana (Mouse-ear cress) PE=2 SV=1	unnamed protein product [Vitis vinifera]
CL18363Contig1	[IQR]	--	Molecular Function: nucleotide binding (GO:0000166);; Molecular Function: 3-oxoacyl-[acyl-carrier-protein] reductase (NADPH) activity (GO:0004316);; Biological Process: oxidation-reduction process (GO:0055114);;	K00059|1e-127|rcu:RCOM_1121800|short-chain type dehydrogenase, putative (EC:1.1.1.100)	Short-chain type dehydrogenase/reductase OS=Picea abies (Norway spruce) PE=2 SV=1	PREDICTED: short-chain type dehydrogenase/reductase-like [Solanum lycopersicum]
CL19067Contig1	--	--	--	--	--	PREDICTED: uncharacterized protein LOC100853102 [Vitis vinifera]
T1_Unigene_BMK.5633	--	--	Molecular Function: protein kinase activity (GO:0004672);; Molecular Function: signal transducer activity (GO:0004871);; Molecular Function: ATP binding (GO:0005524);; Cellular Component: heterotrimeric G-protein complex (GO:0005834);; Biological Process: DNA repair (GO:0006281);; Biological Process: protein phosphorylation (GO:0006468);; Biological Process: signal transduction (GO:0007165);; Bio…	K10143|5e-52|vvi:100258898|hypothetical protein LOC100258898	Protein SPA1-RELATED 3 GN=SPA3 OS=Arabidopsis thaliana (Mouse-ear cress) PE=1 SV=1	unnamed protein product [Vitis vinifera]
CL9389Contig1	[A]	RNA processing and modification	Molecular Function: ubiquitin-protein ligase activity (GO:0004842);; Molecular Function: zinc ion binding (GO:0008270);; Biological Process: isoprenoid biosynthetic process (GO:0008299);; Biological Process: response to water deprivation (GO:0009414);; Biological Process: wax biosynthetic process (GO:0010025);; Biological Process: cutin biosynthetic process (GO:0010143);; Biological Process: sube…	K10661|0.0|pop:POPTR_557409|hypothetical protein	Probable E3 ubiquitin ligase SUD1 GN=F28A23.140 OS=Arabidopsis thaliana (Mouse-ear cress) PE=1 SV=1	hypothetical protein PRUPE_ppa000536mg [Prunus persica]
T1_Unigene_BMK.14524	[U]	Intracellular trafficking, secretion, and vesicular transport	Molecular Function: protein binding (GO:0005515);; Biological Process: rRNA processing (GO:0006364);; Biological Process: proteolysis (GO:0006508);; Molecular Function: serine-type peptidase activity (GO:0008236);; Cellular Component: plastid envelope (GO:0009526);; Cellular Component: chloroplast thylakoid membrane (GO:0009535);; Biological Process: chloroplast relocation (GO:0009902);; Biologic…	K03100|1e-102|rcu:RCOM_1052540|signal peptidase I, putative (EC:3.4.21.89)	Chloroplast processing peptidase (Precursor) GN=PLSP1 OS=Arabidopsis thaliana (Mouse-ear cress) PE=2 SV=2	PREDICTED: chloroplast processing peptidase-like [Solanum lycopersicum]
CL16272Contig1	--	--	Molecular Function: catalytic activity (GO:0003824);;	--	Uncharacterized mitochondrial protein AtMg00310 GN=AtMg00310 OS=Arabidopsis thaliana (Mouse-ear cress) PE=4 SV=1	hypothetical protein VITISV_041732 [Vitis vinifera]
T3_Unigene_BMK.43178	--	--	Molecular Function: RNA binding (GO:0003723);; Molecular Function: RNA-directed DNA polymerase activity (GO:0003964);; Cellular Component: mitochondrion (GO:0005739);; Biological Process: RNA-dependent DNA replication (GO:0006278);;	--	--	integrase [Gossypium hirsutum]
CL19271Contig1	[M]	Cell wall/membrane/envelope biogenesis	Cellular Component: endosome (GO:0005768);; Cellular Component: Golgi apparatus (GO:0005794);; Cellular Component: trans-Golgi network (GO:0005802);; Molecular Function: transferase activity (GO:0016740);;	--	--	UDP-Glycosyltransferase superfamily protein isoform 3 [Theobroma cacao]
T1_Unigene_BMK.22963	[RTKL]	--	Molecular Function: protein serine/threonine kinase activity (GO:0004674);; Molecular Function: non-membrane spanning protein tyrosine kinase activity (GO:0004715);; Molecular Function: ATP binding (GO:0005524);; Biological Process: protein phosphorylation (GO:0006468);; Biological Process: glucuronoxylan metabolic process (GO:0010413);; Biological Process: xylan biosynthetic process (GO:0045492)…	--	Serine/threonine-protein kinase At5g01020 GN=At5g01020 OS=Arabidopsis thaliana (Mouse-ear cress) PE=1 SV=1	PREDICTED: serine/threonine-protein kinase At5g01020-like [Fragaria vesca subsp. vesca]
CL23145Contig1	--	--	--	--	--	PREDICTED: uncharacterized protein LOC100266350 [Vitis vinifera]
T2_Unigene_BMK.27708	--	--	Biological Process: cellulose biosynthetic process (GO:0030244);; Biological Process: Golgi vesicle transport (GO:0048193);;	--	DDRGK domain-containing protein 1 (Precursor) GN=At4g27120 OS=Arabidopsis thaliana (Mouse-ear cress) PE=2 SV=1	hypothetical protein PRUPE_ppa009288mg [Prunus persica]
CL19110Contig1	[G]	Carbohydrate transport and metabolism	Molecular Function: transketolase activity (GO:0004802);; Cellular Component: chloroplast thylakoid membrane (GO:0009535);; Biological Process: reductive pentose-phosphate cycle (GO:0019253);; Molecular Function: metal ion binding (GO:0046872);;	K00615|0.0|rcu:RCOM_1611360|transketolase, putative (EC:2.2.1.1)	Transketolase, chloroplastic (Precursor) OS=Solanum tuberosum (Potato) PE=2 SV=1	transketolase, putative [Ricinus communis]
CL3761Contig1	--	--	--	--	--	hypothetical protein PRUPE_ppa019873mg, partial [Prunus persica]
CL15766Contig1	--	--	--	--	--	Kinase superfamily protein with octicosapeptide/Phox/Bem1p domain isoform 7 [Theobroma cacao]
T1_Unigene_BMK.32161	[E]	Amino acid transport and metabolism	Molecular Function: glycine hydroxymethyltransferase activity (GO:0004372);; Cellular Component: plasma membrane (GO:0005886);; Biological Process: glycine metabolic process (GO:0006544);; Biological Process: L-serine metabolic process (GO:0006563);; Molecular Function: methyltransferase activity (GO:0008168);; Biological Process: pollen development (GO:0009555);; Biological Process: polar nucleu…	K00600|3e-99|pop:POPTR_549786|SHMT1	Serine hydroxymethyltransferase 4 OS=Arabidopsis thaliana (Mouse-ear cress) PE=1 SV=1	unknown [Medicago truncatula]
CL7289Contig1	[H]	Coenzyme transport and metabolism	Molecular Function: pantothenate kinase activity (GO:0004594);; Molecular Function: ATP binding (GO:0005524);; Cellular Component: cytoplasm (GO:0005737);; Biological Process: acetyl-CoA biosynthetic process (GO:0006085);; Biological Process: coenzyme A biosynthetic process (GO:0015937);; Biological Process: phosphorylation (GO:0016310);;	--	Pantothenate kinase 1 GN=COAA OS=Arabidopsis thaliana (Mouse-ear cress) PE=2 SV=2	hypothetical protein PRUPE_ppa005996mg [Prunus persica]
T1_Unigene_BMK.13480	--	--	--	--	Sulfated surface glycoprotein 185 (Precursor) OS=Volvox carteri (Green alga) PE=1 SV=1	hypothetical protein EMIHUDRAFT_463138 [Emiliania huxleyi CCMP1516]
T3_Unigene_BMK.23489	[A]	RNA processing and modification	Molecular Function: nucleic acid binding (GO:0003676);; Molecular Function: exonuclease activity (GO:0004527);;	K13288|9e-88|vvi:100251263|hypothetical protein LOC100251263	Oligoribonuclease GN=At2g26970 OS=Arabidopsis thaliana (Mouse-ear cress) PE=2 SV=2	PREDICTED: oligoribonuclease [Vitis vinifera]
CL9051Contig1	--	--	Cellular Component: nucleus (GO:0005634);; Cellular Component: mitochondrial respiratory chain complex II (GO:0005749);; Biological Process: ubiquitin-dependent protein catabolic process (GO:0006511);; Biological Process: photorespiration (GO:0009853);; Biological Process: response to misfolded protein (GO:0051788);; Biological Process: proteasome core complex assembly (GO:0080129);;	--	Uncharacterized protein At1g47420, mitochondrial (Precursor) GN=At1g47420 OS=Arabidopsis thaliana (Mouse-ear cress) PE=1 SV=1	PREDICTED: uncharacterized protein At1g47420, mitochondrial-like isoform 2 [Solanum lycopersicum]
CL17862Contig1	[O]	Posttranslational modification, protein turnover, chaperones	Molecular Function: glutathione transferase activity (GO:0004364);; Molecular Function: lactoylglutathione lyase activity (GO:0004462);; Cellular Component: plasma membrane (GO:0005886);; Biological Process: response to oxidative stress (GO:0006979);; Biological Process: response to cold (GO:0009409);; Cellular Component: chloroplast stroma (GO:0009570);; Biological Process: response to herbicide…	--	Glutathione S-transferase U19 GN=F3F9.11 OS=Arabidopsis thaliana (Mouse-ear cress) PE=2 SV=1	glutathione S-transferase [Matricaria chamomilla]
T3_Unigene_BMK.2417	[RTKL]	--	Molecular Function: protein serine/threonine kinase activity (GO:0004674);; Molecular Function: ATP binding (GO:0005524);; Cellular Component: cytoplasm (GO:0005737);; Biological Process: protein phosphorylation (GO:0006468);;	--	Serine/threonine-protein kinase Nek2 GN=NEK2 OS=Arabidopsis thaliana (Mouse-ear cress) PE=2 SV=1	hypothetical protein VITISV_025700 [Vitis vinifera]
CL18071Contig1	[C]	Energy production and conversion	Molecular Function: magnesium ion binding (GO:0000287);; Biological Process: RNA splicing, via endonucleolytic cleavage and ligation (GO:0000394);; Molecular Function: inorganic diphosphatase activity (GO:0004427);; Molecular Function: protein kinase activity (GO:0004672);; Molecular Function: ATP binding (GO:0005524);; Cellular Component: nucleus (GO:0005634);; Cellular Component: cytosol (GO:00…	K01507|1e-125|sbi:SORBI_09g021610|hypothetical protein	Soluble inorganic pyrophosphatase GN=PPA OS=Solanum tuberosum (Potato) PE=2 SV=1	PREDICTED: soluble inorganic pyrophosphatase-like [Solanum lycopersicum]
T3_Unigene_BMK.37720	--	--	Cellular Component: membrane (GO:0016020);; Molecular Function: transferase activity, transferring phosphorus-containing groups (GO:0016772);; Molecular Function: hydrolase activity (GO:0016787);; Biological Process: primary metabolic process (GO:0044238);; Biological Process: cellular macromolecule metabolic process (GO:0044260);; Cellular Component: cell part (GO:0044464);; Molecular Function: …	--	Putative ribonuclease H protein At1g65750 GN=At1g65750 OS=Arabidopsis thaliana (Mouse-ear cress) PE=3 SV=1	hypothetical protein [Beta vulgaris subsp. vulgaris]
CL2540Contig1	--	--	Cellular Component: chloroplast (GO:0009507);;	--	--	hypothetical protein PRUPE_ppa006682mg [Prunus persica]
CL2338Contig1	--	--	Molecular Function: DNA binding (GO:0003677);; Cellular Component: extracellular region (GO:0005576);; Molecular Function: peptidase activity (GO:0008233);;	--	Protein ASPARTIC PROTEASE IN GUARD CELL 2 (Precursor) GN=ASPG2 OS=Arabidopsis thaliana (Mouse-ear cress) PE=2 SV=1	Eukaryotic aspartyl protease family protein, putative isoform 4, partial [Theobroma cacao]
T3_Unigene_BMK.11960	--	--	--	--	Germin-like protein 8-2 (Precursor) OS=Oryza sativa subsp. japonica (Rice) PE=2 SV=1	--
T3_Unigene_BMK.31374	[O]	Posttranslational modification, protein turnover, chaperones	Cellular Component: membrane (GO:0016020);; Molecular Function: metal ion binding (GO:0046872);;	--	Peroxisome biogenesis factor 10 GN=PEX10 OS=Arabidopsis thaliana (Mouse-ear cress) PE=1 SV=1	PREDICTED: RING finger and transmembrane domain-containing protein 2-like [Solanum lycopersicum]
T3_Unigene_BMK.9563	--	--	--	--	--	Histone deacetylase 2a, putative [Ricinus communis]
T2_Unigene_BMK.40558	--	--	Biological Process: mitochondrial genome maintenance (GO:0000002);; Molecular Function: single-stranded DNA binding (GO:0003697);; Cellular Component: mitochondrion (GO:0005739);; Biological Process: post-translational protein modification (GO:0043687);; Biological Process: positive regulation of transcription, DNA-templated (GO:0045893);; Biological Process: negative regulation of DNA recombinat…	--	Protein OSB1, mitochondrial (Precursor) GN=OSB1 OS=Arabidopsis thaliana (Mouse-ear cress) PE=1 SV=1	Primosome PriB/single-strand DNA-binding, putative [Theobroma cacao]
T2_Unigene_BMK.21615	--	--	--	--	--	putative PIF1 DNA helicase/replication protein A1-like protein [Beta vulgaris subsp. vulgaris]
CL20433Contig1	--	--	--	--	--	PREDICTED: uncharacterized protein LOC100247266 [Vitis vinifera]
CL7200Contig1	--	--	Biological Process: response to stimulus (GO:0050896);;	--	--	PREDICTED: uncharacterized protein LOC100264272 [Vitis vinifera]
CL7202Contig1	--	--	--	--	--	PREDICTED: flagellar attachment zone protein 1-like isoform X8 [Setaria italica]
CL1495Contig1	--	--	Molecular Function: nucleotide binding (GO:0000166);; Molecular Function: nucleic acid binding (GO:0003676);; Molecular Function: catalytic activity (GO:0003824);; Biological Process: DNA metabolic process (GO:0006259);; Biological Process: cellular macromolecule biosynthetic process (GO:0034645);;	--	Uncharacterized mitochondrial protein AtMg01250 GN=AtMg01250 OS=Arabidopsis thaliana (Mouse-ear cress) PE=4 SV=1	hypothetical protein [Beta vulgaris subsp. vulgaris]
CL4781Contig1	--	--	--	--	--	PREDICTED: uncharacterized protein LOC101296442 isoform 1 [Fragaria vesca subsp. vesca]
T1_Unigene_BMK.40682	--	--	Molecular Function: nucleotide binding (GO:0000166);; Molecular Function: protein serine/threonine kinase activity (GO:0004674);; Biological Process: cellular protein modification process (GO:0006464);; Biological Process: signal transduction (GO:0007165);; Biological Process: response to bacterium (GO:0009617);; Cellular Component: membrane (GO:0016020);; Biological Process: phosphorylation (GO:…	--	LRR receptor-like serine/threonine-protein kinase EFR (Precursor) GN=EFR OS=Arabidopsis thaliana (Mouse-ear cress) PE=1 SV=1	PREDICTED: LRR receptor-like serine/threonine-protein kinase EFR-like [Fragaria vesca subsp. vesca]
T3_Unigene_BMK.30752	--	--	--	--	Protein TIME FOR COFFEE GN=TIC OS=Arabidopsis thaliana (Mouse-ear cress) PE=1 SV=2	PREDICTED: protein TIME FOR COFFEE-like [Fragaria vesca subsp. vesca]
CL5782Contig1	--	--	Cellular Component: intracellular membrane-bounded organelle (GO:0043231);; Cellular Component: cytoplasmic part (GO:0044444);;	--	WEB family protein At4g27595, chloroplastic (Precursor) GN=At4g27595 OS=Arabidopsis thaliana (Mouse-ear cress) PE=2 SV=1	Uncharacterized protein isoform 1 [Theobroma cacao]
T1_Unigene_BMK.34996	[E]	Amino acid transport and metabolism	Molecular Function: cysteine synthase activity (GO:0004124);; Cellular Component: nucleus (GO:0005634);; Cellular Component: peroxisome (GO:0005777);; Cellular Component: plasma membrane (GO:0005886);; Biological Process: cysteine biosynthetic process from serine (GO:0006535);; Biological Process: aging (GO:0007568);; Cellular Component: chloroplast (GO:0009507);; Biological Process: response to …	K01738|0.0|rcu:RCOM_0912000|cysteine synthase, putative (EC:2.5.1.51)	Cysteine synthase OS=Citrullus lanatus (Watermelon) PE=1 SV=1	O-acetylserine(thiol)-lyase [Sesamum indicum]
CL6921Contig1	--	--	Biological Process: microtubule cytoskeleton organization (GO:0000226);; Biological Process: cytokinesis by cell plate formation (GO:0000911);; Molecular Function: calmodulin binding (GO:0005516);; Cellular Component: nucleus (GO:0005634);; Biological Process: DNA replication initiation (GO:0006270);; Biological Process: regulation of DNA replication (GO:0006275);; Biological Process: DNA methyla…	--	--	unnamed protein product [Vitis vinifera]
T3_Unigene_BMK.18754	--	--	Cellular Component: cell part (GO:0044464);;	--	--	PREDICTED: uncharacterized protein LOC101256238 [Solanum lycopersicum]
T1_Unigene_BMK.26962	[RTKL]	--	Biological Process: MAPK cascade (GO:0000165);; Molecular Function: MAP kinase activity (GO:0004707);; Molecular Function: calmodulin binding (GO:0005516);; Molecular Function: ATP binding (GO:0005524);; Cellular Component: nucleus (GO:0005634);; Cellular Component: plasma membrane (GO:0005886);; Biological Process: glucose catabolic process (GO:0006007);; Biological Process: protein phosphorylat…	--	Mitogen-activated protein kinase 8 GN=MPK8 OS=Arabidopsis thaliana (Mouse-ear cress) PE=2 SV=2	PREDICTED: mitogen-activated protein kinase 9-like [Fragaria vesca subsp. vesca]
CL5744Contig1	[E]	Amino acid transport and metabolism	Molecular Function: N-acetyl-gamma-glutamyl-phosphate reductase activity (GO:0003942);; Molecular Function: copper ion binding (GO:0005507);; Cellular Component: nucleolus (GO:0005730);; Biological Process: arginine biosynthetic process (GO:0006526);; Cellular Component: chloroplast stroma (GO:0009570);; Cellular Component: membrane (GO:0016020);; Biological Process: response to cadmium ion (GO:0…	K00145|0.0|vvi:100255475|hypothetical protein LOC100255475	Probable N-acetyl-gamma-glutamyl-phosphate reductase, chloroplastic (Precursor) GN=OSJNBa0063J18.8 OS=Oryza sativa subsp. japonica (Rice) PE=1 SV=1	PREDICTED: probable N-acetyl-gamma-glutamyl-phosphate reductase, chloroplastic-like [Solanum lycopersicum]
CL22450Contig1	--	--	--	--	--	gag-pol polyprotein [Eustoma exaltatum subsp. russellianum]
T1_Unigene_BMK.30665	[I]	Lipid transport and metabolism	Biological Process: long-chain fatty acid metabolic process (GO:0001676);; Biological Process: defense response to insect (GO:0002213);; Cellular Component: endoplasmic reticulum membrane (GO:0005789);; Molecular Function: oxidoreductase activity, acting on paired donors, with incorporation or reduction of molecular oxygen (GO:0016705);; Biological Process: negative regulation of defense response…	K00507|1e-113|pop:POPTR_1094798|hypothetical protein	Delta-9 acyl-lipid desaturase 1 GN=ADS1 OS=Arabidopsis thaliana (Mouse-ear cress) PE=2 SV=1	predicted protein [Populus trichocarpa]
CL8244Contig1	[S]	Function unknown	Biological Process: response to light stimulus (GO:0009416);; Molecular Function: hydrolase activity (GO:0016787);;	--	LRR receptor-like serine/threonine-protein kinase GSO1 (Precursor) GN=GSO1 OS=Arabidopsis thaliana (Mouse-ear cress) PE=2 SV=1	PREDICTED: leucine-rich repeat protein SHOC-2-like [Fragaria vesca subsp. vesca]
CL18183Contig1	--	--	Cellular Component: mitochondrion (GO:0005739);; Biological Process: lipid metabolic process (GO:0006629);; Biological Process: response to water deprivation (GO:0009414);; Biological Process: response to abscisic acid (GO:0009737);; Molecular Function: hydrolase activity, acting on ester bonds (GO:0016788);; Biological Process: gene silencing by RNA (GO:0031047);; Biological Process: mitochondri…	--	Protein SUPPRESSOR OF GENE SILENCING 3 homolog GN=SGS3 OS=Zea mays (Maize) PE=1 SV=1	unnamed protein product [Vitis vinifera]
T1_Unigene_BMK.9285	--	--	Biological Process: cellular process (GO:0009987);; Biological Process: regulation of gene expression (GO:0010468);; Biological Process: single-organism process (GO:0044699);;	--	Protein BEARSKIN1 GN=F24G24.150 OS=Arabidopsis thaliana (Mouse-ear cress) PE=2 SV=1	hypothetical protein PRUPE_ppa026376mg [Prunus persica]
T3_Unigene_BMK.27590	--	--	--	--	--	PREDICTED: uncharacterized protein LOC100243975 [Vitis vinifera]
CL11895Contig1	--	--	Molecular Function: organic cyclic compound binding (GO:0097159);; Molecular Function: heterocyclic compound binding (GO:1901363);;	--	Putative AC transposase OS=Zea mays (Maize) PE=2 SV=2	hypothetical protein SORBIDRAFT_07g014010 [Sorghum bicolor]
CL1270Contig1	--	--	--	--	Putative ribonuclease H protein At1g65750 GN=At1g65750 OS=Arabidopsis thaliana (Mouse-ear cress) PE=3 SV=1	PREDICTED: uncharacterized protein LOC101298394 [Fragaria vesca subsp. vesca]
CL17377Contig1	--	--	Molecular Function: transporter activity (GO:0005215);; Cellular Component: intracellular (GO:0005622);; Biological Process: transport (GO:0006810);; Biological Process: response to wounding (GO:0009611);; Biological Process: coumarin biosynthetic process (GO:0009805);;	--	Patellin-6 GN=PATL6 OS=Arabidopsis thaliana (Mouse-ear cress) PE=2 SV=1	transporter, putative [Ricinus communis]
CL17716Contig1	--	--	Molecular Function: binding (GO:0005488);; Molecular Function: oxidoreductase activity (GO:0016491);;	--	Cytochrome P450 82G1 GN=CYP82G1 OS=Arabidopsis thaliana (Mouse-ear cress) PE=1 SV=1	cytochrome P450, putative [Ricinus communis]
T3_Unigene_BMK.14832	[L]	Replication, recombination and repair	Molecular Function: nucleic acid binding (GO:0003676);; Molecular Function: RNA helicase activity (GO:0003724);; Molecular Function: ATP binding (GO:0005524);; Cellular Component: nucleus (GO:0005634);; Cellular Component: cytosol (GO:0005829);; Molecular Function: ATP-dependent helicase activity (GO:0008026);; Cellular Component: plasmodesma (GO:0009506);;	K13117|1e-118|rcu:RCOM_1013010|ATP-dependent RNA helicase, putative	Probable pre-mRNA-splicing factor ATP-dependent RNA helicase GN=At3g26560 OS=Arabidopsis thaliana (Mouse-ear cress) PE=1 SV=2	unnamed protein product [Vitis vinifera]
CL19174Contig1	[T]	Signal transduction mechanisms	Molecular Function: phosphorelay sensor kinase activity (GO:0000155);; Molecular Function: phosphorelay response regulator activity (GO:0000156);; Biological Process: response to superoxide (GO:0000303);; Molecular Function: phosphoprotein phosphatase activity (GO:0004721);; Molecular Function: osmosensor activity (GO:0005034);; Molecular Function: ATP binding (GO:0005524);; Cellular Component: p…	K14489|0.0|vvi:100247122|hypothetical protein LOC100247122	Histidine kinase 3 GN=F17L21.11 OS=Arabidopsis thaliana (Mouse-ear cress) PE=1 SV=1	hypothetical protein PRUPE_ppa000679mg [Prunus persica]
T3_Unigene_BMK.39834	--	--	--	--	--	Mechanosensitive channel of small conductance-like 10, putative isoform 2 [Theobroma cacao]
CL19207Contig1	--	--	Biological Process: mitotic cell cycle (GO:0000278);; Biological Process: nuclear-transcribed mRNA catabolic process (GO:0000956);; Molecular Function: DNA binding (GO:0003677);; Molecular Function: translation initiation factor activity (GO:0003743);; Molecular Function: protein kinase activity (GO:0004672);; Molecular Function: ATP binding (GO:0005524);; Biological Process: RNA processing (GO:0…	K14327|0.0|vvi:100258101|hypothetical protein LOC100258101	Regulator of nonsense transcripts UPF2 GN=UPF2 OS=Arabidopsis thaliana (Mouse-ear cress) PE=2 SV=1	PREDICTED: regulator of nonsense transcripts 2-like [Vitis vinifera]
T3_Unigene_BMK.16085	[G]	Carbohydrate transport and metabolism	Molecular Function: aldose 1-epimerase activity (GO:0004034);; Cellular Component: cytosol (GO:0005829);; Cellular Component: plasma membrane (GO:0005886);; Biological Process: galactose metabolic process (GO:0006012);; Cellular Component: plant-type cell wall (GO:0009505);; Biological Process: response to abscisic acid (GO:0009737);; Biological Process: glucosinolate biosynthetic process (GO:001…	K01792|1e-33|ath:AT5G57330|aldose 1-epimerase family protein	Putative glucose-6-phosphate 1-epimerase OS=Cenchrus ciliaris (Buffelgrass) PE=2 SV=1	PREDICTED: putative glucose-6-phosphate 1-epimerase-like [Solanum lycopersicum]
T2_Unigene_BMK.21134	[U]	Intracellular trafficking, secretion, and vesicular transport	Cellular Component: nucleus (GO:0005634);; Biological Process: toxin catabolic process (GO:0009407);; Biological Process: response to ethylene (GO:0009723);; Biological Process: abscisic acid-activated signaling pathway (GO:0009738);; Biological Process: response to cyclopentenone (GO:0010583);; Biological Process: methylglyoxal catabolic process to D-lactate (GO:0019243);; Biological Process: in…	--	--	PREDICTED: uncharacterized protein LOC100264112 [Vitis vinifera]
CL1883Contig1	--	--	Biological Process: glucuronoxylan metabolic process (GO:0010413);; Molecular Function: transferase activity, transferring glycosyl groups (GO:0016757);; Biological Process: xylan biosynthetic process (GO:0045492);;	--	Probable glycosyltransferase At5g03795 GN=At5g03795 OS=Arabidopsis thaliana (Mouse-ear cress) PE=3 SV=2	hypothetical protein PRUPE_ppa002395mg [Prunus persica]
CL6644Contig1	--	--	Cellular Component: nucleus (GO:0005634);; Cellular Component: vacuolar membrane (GO:0005774);; Cellular Component: cytosol (GO:0005829);;	--	--	PREDICTED: serine/threonine-protein phosphatase 6 regulatory subunit 3-like [Solanum lycopersicum]
CL12886Contig1	--	--	--	--	Nucleolin 2 GN=OSJNBa0058K23.21 OS=Oryza sativa subsp. japonica (Rice) PE=2 SV=2	unnamed protein product [Blastocystis hominis]
T1_Unigene_BMK.20589	--	--	Cellular Component: vacuolar proton-transporting V-type ATPase, V1 domain (GO:0000221);; Cellular Component: plant-type vacuole (GO:0000325);; Cellular Component: Golgi apparatus (GO:0005794);; Cellular Component: cytosol (GO:0005829);; Cellular Component: plasma membrane (GO:0005886);; Biological Process: glucose catabolic process (GO:0006007);; Biological Process: ubiquitin-dependent protein ca…	K02148|0.0|vvi:100266332|hypothetical protein LOC100266332	V-type proton ATPase subunit C GN=F13K23.9 OS=Arabidopsis thaliana (Mouse-ear cress) PE=1 SV=1	PREDICTED: V-type proton ATPase subunit C-like [Solanum lycopersicum]
CL5106Contig1	--	--	--	--	--	unknown [Glycine max]
CL13476Contig1	--	--	Molecular Function: sequence-specific DNA binding transcription factor activity (GO:0003700);; Cellular Component: nucleus (GO:0005634);; Biological Process: regulation of transcription, DNA-templated (GO:0006355);; Biological Process: response to water deprivation (GO:0009414);; Biological Process: ethylene-activated signaling pathway (GO:0009873);; Biological Process: cutin biosynthetic process…	--	Ethylene-responsive transcription factor WIN1 GN=F9L1.31 OS=Arabidopsis thaliana (Mouse-ear cress) PE=2 SV=1	PREDICTED: ethylene-responsive transcription factor SHINE 3-like [Fragaria vesca subsp. vesca]
T3_Unigene_BMK.36816	--	--	--	K11294|1e-08|rcu:RCOM_0599700|nucleic acid binding protein, putative	Nucleolin 2 GN=OSJNBa0058K23.21 OS=Oryza sativa subsp. japonica (Rice) PE=2 SV=2	unnamed protein product [Blastocystis hominis]
CL2381Contig1	[GEPR]	--	Molecular Function: inorganic phosphate transmembrane transporter activity (GO:0005315);; Biological Process: phosphate ion transport (GO:0006817);; Cellular Component: integral component of membrane (GO:0016021);; Biological Process: transmembrane transport (GO:0055085);;	--	Inorganic phosphate transporter 1-11 OS=Oryza sativa subsp. japonica (Rice) PE=2 SV=1	hypothetical protein PRUPE_ppa027035mg [Prunus persica]
T2_Unigene_BMK.28890	--	--	Molecular Function: phosphoric ester hydrolase activity (GO:0042578);;	--	Phosphoinositide phosphatase SAC2 GN=SAC2 OS=Arabidopsis thaliana (Mouse-ear cress) PE=2 SV=1	PREDICTED: polyphosphoinositide phosphatase-like isoform 2 [Vitis vinifera]
T2_Unigene_BMK.2839	--	--	Cellular Component: nucleus (GO:0005634);;	--	F-box/FBD/LRR-repeat protein At1g13570 GN=At1g13570 OS=Arabidopsis thaliana (Mouse-ear cress) PE=2 SV=1	PREDICTED: F-box/FBD/LRR-repeat protein At1g13570-like [Solanum lycopersicum]
CL10691Contig1	--	--	--	--	Receptor-like protein kinase FERONIA (Precursor) GN=F26O13.190 OS=Arabidopsis thaliana (Mouse-ear cress) PE=1 SV=1	Malectin/receptor-like protein kinase family protein, putative [Theobroma cacao]
T3_Unigene_BMK.24747	--	--	--	--	--	hypothetical protein PRUPE_ppa012076mg [Prunus persica]
T2_Unigene_BMK.18314	[R]	General function prediction only	Molecular Function: nucleotide binding (GO:0000166);; Molecular Function: protein binding (GO:0005515);; Cellular Component: nucleus (GO:0005634);; Cellular Component: cytoplasm (GO:0005737);; Biological Process: systemic acquired resistance, salicylic acid mediated signaling pathway (GO:0009862);; Cellular Component: Cul4-RING ubiquitin ligase complex (GO:0080008);;	K11804|1e-179|vvi:100253665|hypothetical protein LOC100253665	--	PREDICTED: DDB1- and CUL4-associated factor 8-like [Solanum lycopersicum]
T1_Unigene_BMK.26728	--	--	Biological Process: DNA repair (GO:0006281);; Biological Process: somatic cell DNA recombination (GO:0016444);; Molecular Function: organic cyclic compound binding (GO:0097159);; Biological Process: positive regulation of defense response to bacterium (GO:1900426);; Molecular Function: heterocyclic compound binding (GO:1901363);;	K10871|3e-61|rcu:RCOM_0787740|DNA repair and recombination protein radB, putative	DNA repair protein RAD51 homolog 4 GN=RAD51D OS=Arabidopsis thaliana (Mouse-ear cress) PE=2 SV=2	DNA repair and recombination protein radB, putative [Ricinus communis]
CL14701Contig1	[R]	General function prediction only	Molecular Function: transferase activity (GO:0016740);;	K14521|4e-18|sbi:SORBI_09g029740|hypothetical protein	UPF0202 protein At3g57940 GN=At3g57940 OS=Arabidopsis thaliana (Mouse-ear cress) PE=2 SV=2	PREDICTED: UPF0202 protein At1g10490-like isoform X3 [Setaria italica]
T1_Unigene_BMK.13375	--	--	--	--	--	2-oxoglutarate (2OG) and Fe(II)-dependent oxygenase superfamily protein, putative [Theobroma cacao]
T2_Unigene_BMK.8549	--	--	Molecular Function: protein kinase activity (GO:0004672);; Cellular Component: plasma membrane (GO:0005886);; Biological Process: sister chromatid cohesion (GO:0007062);; Biological Process: reciprocal meiotic recombination (GO:0007131);; Cellular Component: plasmodesma (GO:0009506);; Biological Process: brassinosteroid mediated signaling pathway (GO:0009742);; Biological Process: post-embryonic …	--	Receptor-like protein kinase HERK 1 (Precursor) OS=Arabidopsis thaliana (Mouse-ear cress) PE=1 SV=1	probable LRR receptor-like serine/threonine-protein kinase At1g06840-like [Glycine max]
T1_Unigene_BMK.22199	--	--	Molecular Function: malate dehydrogenase (decarboxylating) (NAD+) activity (GO:0004471);; Molecular Function: ATP binding (GO:0005524);; Cellular Component: mitochondrion (GO:0005739);; Biological Process: malate metabolic process (GO:0006108);; Molecular Function: zinc ion binding (GO:0008270);; Molecular Function: oxaloacetate decarboxylase activity (GO:0008948);; Cellular Component: chloroplas…	K00028|5e-32|rcu:RCOM_1614520|malic enzyme, putative (EC:1.1.1.39)	NAD-dependent malic enzyme 2, mitochondrial (Precursor) GN=NAD-ME2 OS=Arabidopsis thaliana (Mouse-ear cress) PE=1 SV=1	unknown [Lotus japonicus]
CL5783Contig1	--	--	Cellular Component: nucleus (GO:0005634);; Biological Process: regulation of transcription, DNA-templated (GO:0006355);; Cellular Component: chloroplast (GO:0009507);; Biological Process: vegetative to reproductive phase transition of meristem (GO:0010228);; Biological Process: regulation of timing of transition from vegetative to reproductive phase (GO:0048510);; Biological Process: regulation o…	--	--	PREDICTED: protein AF-9 homolog [Vitis vinifera]
CL9482Contig1	[R]	General function prediction only	Molecular Function: nucleotide binding (GO:0000166);; Cellular Component: nucleolus (GO:0005730);; Cellular Component: cytosol (GO:0005829);; Biological Process: intracellular protein transport (GO:0006886);; Biological Process: membrane budding (GO:0006900);;	K14004|1e-178|vvi:100249128|hypothetical protein LOC100249128	Probable cytosolic iron-sulfur protein assembly protein CIAO1 homolog GN=CHLREDRAFT_130093 OS=Chlamydomonas reinhardtii (Chlamydomonas smithii) PE=3 SV=1	PREDICTED: protein SEC13 homolog isoform 1 [Solanum lycopersicum]
CL12587Contig1	--	--	Molecular Function: actin binding (GO:0003779);; Cellular Component: actin filament (GO:0005884);; Biological Process: actin nucleation (GO:0045010);;	--	Formin-like protein 18 GN=FH18 OS=Arabidopsis thaliana (Mouse-ear cress) PE=2 SV=2	unnamed protein product [Vitis vinifera]
T1_Unigene_BMK.13581	[Q]	Secondary metabolites biosynthesis, transport and catabolism	Biological Process: response to water deprivation (GO:0009414);; Cellular Component: chloroplast thylakoid membrane (GO:0009535);; Cellular Component: chloroplast stroma (GO:0009570);; Biological Process: hyperosmotic salinity response (GO:0042538);; Molecular Function: 9-cis-epoxycarotenoid dioxygenase activity (GO:0045549);;	K09840|2e-33|pop:POPTR_568831|9-cis-epoxycarotenoid dioxygenase (EC:1.13.11.51)	9-cis-epoxycarotenoid dioxygenase NCED1, chloroplastic (Precursor) GN=NCED1 OS=Phaseolus vulgaris (Kidney bean) PE=2 SV=1	9-cis-epoxycarotenoid dioxygenase [Fragaria x ananassa]
CL813Contig1	[T]	Signal transduction mechanisms	Molecular Function: phosphatidylinositol-4,5-bisphosphate 5-phosphatase activity (GO:0004439);; Cellular Component: mitochondrion (GO:0005739);; Cellular Component: endoplasmic reticulum (GO:0005783);; Cellular Component: plasmodesma (GO:0009506);; Biological Process: response to wounding (GO:0009611);; Cellular Component: plasma membrane of cell tip (GO:0031520);; Biological Process: inositol tr…	--	Phosphoinositide phosphatase SAC7 GN=F26O13.100 OS=Arabidopsis thaliana (Mouse-ear cress) PE=2 SV=1	PREDICTED: phosphatidylinositide phosphatase SAC1-like [Solanum lycopersicum]
CL1312Contig1	--	--	--	--	Zinc finger protein MAGPIE GN=MGP OS=Arabidopsis thaliana (Mouse-ear cress) PE=1 SV=1	Indeterminate(ID)-domain 5, putative isoform 2 [Theobroma cacao]
T1_Unigene_BMK.18539	--	--	Biological Process: defense response (GO:0006952);; Biological Process: signal transduction (GO:0007165);; Molecular Function: ADP binding (GO:0043531);;	--	TMV resistance protein N GN=N OS=Nicotiana glutinosa (Tobacco) PE=1 SV=1	resistance gene analog NBS9 [Helianthus annuus]
CL401Contig2	--	--	Biological Process: DNA metabolic process (GO:0006259);; Biological Process: meiosis (GO:0007126);; Molecular Function: transferase activity, transferring phosphorus-containing groups (GO:0016772);; Cellular Component: intracellular membrane-bounded organelle (GO:0043231);; Biological Process: response to stimulus (GO:0050896);; Biological Process: chromosome organization (GO:0051276);; Biologica…	K06640|3e-15|rcu:RCOM_0975960|Serine/threonine-protein kinase ATR, putative (EC:2.7.11.1)	Serine/threonine-protein kinase ATR OS=Oryza sativa subsp. japonica (Rice) PE=2 SV=1	PREDICTED: serine/threonine-protein kinase ATR-like [Solanum lycopersicum]
CL6265Contig1	[J]	Translation, ribosomal structure and biogenesis	Molecular Function: threonine-tRNA ligase activity (GO:0004829);; Molecular Function: ATP binding (GO:0005524);; Cellular Component: cell wall (GO:0005618);; Cellular Component: mitochondrion (GO:0005739);; Cellular Component: plasma membrane (GO:0005886);; Biological Process: threonyl-tRNA aminoacylation (GO:0006435);; Cellular Component: chloroplast (GO:0009507);;	K01868|0.0|vvi:100265542|hypothetical protein LOC100265542	Threonine--tRNA ligase, mitochondrial (Precursor) GN=THRRS OS=Arabidopsis thaliana (Mouse-ear cress) PE=2 SV=3	PREDICTED: threonyl-tRNA synthetase, mitochondrial-like [Vitis vinifera]
CL14693Contig1	--	--	Cellular Component: nucleus (GO:0005634);; Cellular Component: cytosol (GO:0005829);; Biological Process: response to auxin (GO:0009733);; Biological Process: jasmonic acid mediated signaling pathway (GO:0009867);; Biological Process: xylem and phloem pattern formation (GO:0010051);; Biological Process: primary shoot apical meristem specification (GO:0010072);; Molecular Function: protein homodim…	--	Protein TOPLESS GN=F7H2.9 OS=Arabidopsis thaliana (Mouse-ear cress) PE=1 SV=1	hypothetical protein [Zea mays]
T1_Unigene_BMK.19526	--	--	--	--	--	hypothetical protein PRUPE_ppa013887mg [Prunus persica]
T1_Unigene_BMK.24062	--	--	Biological Process: intracellular protein transport (GO:0006886);; Cellular Component: intracellular part (GO:0044424);;	--	--	predicted protein [Populus trichocarpa]
T1_Unigene_BMK.33564	[HI]	--	Molecular Function: 1-deoxy-D-xylulose-5-phosphate synthase activity (GO:0008661);; Cellular Component: plastid (GO:0009536);; Biological Process: terpenoid biosynthetic process (GO:0016114);;	K01662|1e-137|pop:POPTR_854774|hypothetical protein	Probable 1-deoxy-D-xylulose-5-phosphate synthase 2, chloroplastic (Precursor) OS=Oryza sativa subsp. japonica (Rice) PE=2 SV=1	1-deoxyxylulose 5-phosphate synthase [Chrysanthemum x morifolium]
T1_Unigene_BMK.4747	--	--	Molecular Function: protein binding (GO:0005515);;	--	RNA polymerase II transcriptional coactivator KIWI GN=KIWI OS=Arabidopsis thaliana (Mouse-ear cress) PE=1 SV=1	SsDNA-binding transcriptional regulator isoform 1 [Theobroma cacao]
CL7948Contig1	--	--	--	K14721|0.0|vvi:100247859|hypothetical protein LOC100247859	--	unnamed protein product [Vitis vinifera]
CL98Contig1	--	--	Molecular Function: transporter activity (GO:0005215);; Cellular Component: membrane (GO:0016020);; Biological Process: organic substance transport (GO:0071702);; Biological Process: nitrogen compound transport (GO:0071705);;	--	Putative peptide/nitrate transporter At2g38100 GN=At2g38100 OS=Arabidopsis thaliana (Mouse-ear cress) PE=2 SV=1	hypothetical protein PRUPE_ppa1027125mg [Prunus persica]
CL24516Contig1	[J]	Translation, ribosomal structure and biogenesis	Molecular Function: endoribonuclease activity (GO:0004521);; Molecular Function: binding (GO:0005488);; Cellular Component: chloroplast (GO:0009507);; Biological Process: chloroplast relocation (GO:0009902);; Biological Process: thylakoid membrane organization (GO:0010027);; Biological Process: chloroplast mRNA processing (GO:0010239);; Biological Process: mRNA modification (GO:0016556);; Biologi…	--	Ribonuclease E/G-like protein, chloroplastic (Precursor) GN=T23O15.10 OS=Arabidopsis thaliana (Mouse-ear cress) PE=1 SV=1	endoribonuclease E [Arabidopsis thaliana]
CL22436Contig1	--	--	Molecular Function: transferase activity (GO:0016740);;	--	Deacetylvindoline O-acetyltransferase GN=DAT OS=Catharanthus roseus (Madagascar periwinkle) PE=1 SV=1	acetyltranferase-like protein [Arabidopsis thaliana]
CL16811Contig1	--	--	Cellular Component: nucleus (GO:0005634);; Biological Process: response to red or far red light (GO:0009639);;	--	Protein FAR1-RELATED SEQUENCE 7 GN=FRS7 OS=Arabidopsis thaliana (Mouse-ear cress) PE=2 SV=1	PREDICTED: protein FAR1-RELATED SEQUENCE 12-like [Solanum lycopersicum]
CL10156Contig1	--	--	Cellular Component: chloroplast (GO:0009507);;	--	--	PREDICTED: uncharacterized protein LOC100263302 [Vitis vinifera]
CL6683Contig1	--	--	Molecular Function: ubiquitin-protein ligase activity (GO:0004842);; Molecular Function: protein binding (GO:0005515);; Cellular Component: cytoplasm (GO:0005737);; Biological Process: response to jasmonic acid (GO:0009753);; Biological Process: hormone-mediated signaling pathway (GO:0009755);; Biological Process: leaf senescence (GO:0010150);; Biological Process: protein ubiquitination (GO:00165…	K10591|0.0|vvi:100244983|hypothetical protein LOC100244983	E3 ubiquitin-protein ligase UPL5 GN=UPL5 OS=Arabidopsis thaliana (Mouse-ear cress) PE=1 SV=1	PREDICTED: E3 ubiquitin-protein ligase UPL5-like [Solanum lycopersicum]
T3_Unigene_BMK.40857	--	--	Cellular Component: nucleus (GO:0005634);;	--	--	PREDICTED: uncharacterized protein LOC101245002 [Solanum lycopersicum]
T2_Unigene_BMK.27644	--	--	Molecular Function: ubiquitin-protein ligase activity (GO:0004842);; Molecular Function: protein binding (GO:0005515);; Cellular Component: nucleus (GO:0005634);; Cellular Component: cytosol (GO:0005829);; Biological Process: protein ubiquitination (GO:0016567);; Biological Process: negative regulation of defense response (GO:0031348);; Biological Process: negative regulation of programmed cell d…	--	E3 ubiquitin-protein ligase SPL11 GN=SPL11 OS=Oryza sativa subsp. japonica (Rice) PE=1 SV=2	PREDICTED: U-box domain-containing protein 13-like [Solanum lycopersicum]
CL8208Contig1	--	--	--	--	--	hypothetical protein PRUPE_ppb023624mg, partial [Prunus persica]
T3_Unigene_BMK.14004	[R]	General function prediction only	Cellular Component: intracellular (GO:0005622);; Biological Process: RNA processing (GO:0006396);;	K12869|1e-41|pop:POPTR_797324|hypothetical protein	--	predicted protein [Populus trichocarpa]
CL9376Contig1	[R]	General function prediction only	Molecular Function: transcription factor binding (GO:0008134);; Biological Process: gibberellin biosynthetic process (GO:0009686);; Biological Process: response to gibberellin (GO:0009739);; Biological Process: seed germination (GO:0009845);; Biological Process: response to red light (GO:0010114);; Molecular Function: gibberellin 3-beta-dioxygenase activity (GO:0016707);; Biological Process: oxid…	K04124|0.0|pop:POPTR_548646|GA3ox1	Gibberellin 3-beta-dioxygenase 1 GN=T16N11.6 OS=Arabidopsis thaliana (Mouse-ear cress) PE=1 SV=2	gibberellin 3-oxidase1 [Chrysanthemum x morifolium]
T1_Unigene_BMK.19571	--	--	Molecular Function: ligase activity (GO:0016874);; Biological Process: cellular protein metabolic process (GO:0044267);; Cellular Component: intracellular part (GO:0044424);;	--	E3 ubiquitin-protein ligase PRT1 GN=PRT1 OS=Arabidopsis thaliana (Mouse-ear cress) PE=2 SV=2	PREDICTED: E3 ubiquitin-protein ligase PRT1-like [Vitis vinifera]
T2_Unigene_BMK.4999	[TZDR]	--	Molecular Function: calcium ion binding (GO:0005509);; Biological Process: detection of calcium ion (GO:0005513);; Molecular Function: protein binding (GO:0005515);; Cellular Component: vacuole (GO:0005773);; Cellular Component: cytosol (GO:0005829);; Cellular Component: plasma membrane (GO:0005886);; Biological Process: acetyl-CoA metabolic process (GO:0006084);; Biological Process: response to …	K02183|7e-68|zma:542465|calmodulin (EC:2.7.11.19)	Calmodulin OS=Spinacia oleracea (Spinach) PE=1 SV=2	calmodulin [Pyrus communis]
CL5442Contig1	--	--	--	--	--	hypothetical protein M569_13840 [Genlisea aurea]
CL76Contig1	--	--	--	--	--	Uncharacterized protein isoform 1 [Theobroma cacao]
CL4642Contig1	--	--	Molecular Function: RNA binding (GO:0003723);;	--	KH domain-containing protein At4g18375 GN=At4g18375 OS=Arabidopsis thaliana (Mouse-ear cress) PE=2 SV=1	hypothetical protein VITISV_022038 [Vitis vinifera]
CL18962Contig1	[R]	General function prediction only	Biological Process: nuclear-transcribed mRNA catabolic process (GO:0000956);; Molecular Function: ATP-dependent peptidase activity (GO:0004176);; Cellular Component: nucleus (GO:0005634);;	K11793|0.0|pop:POPTR_825668|hypothetical protein	--	predicted protein [Populus trichocarpa]
T1_Unigene_BMK.27244	--	--	Molecular Function: monooxygenase activity (GO:0004497);; Biological Process: pollen exine formation (GO:0010584);; Molecular Function: oxidoreductase activity, acting on paired donors, with incorporation or reduction of molecular oxygen (GO:0016705);; Molecular Function: oxygen binding (GO:0019825);; Molecular Function: metal ion binding (GO:0046872);;	--	Cytochrome P450 86B1 GN=CYP86B1 OS=Arabidopsis thaliana (Mouse-ear cress) PE=2 SV=1	PREDICTED: cytochrome P450 86B1 [Vitis vinifera]
T2_Unigene_BMK.21633	--	--	Molecular Function: hydrolase activity (GO:0016787);; Molecular Function: ion binding (GO:0043167);; Biological Process: primary metabolic process (GO:0044238);; Biological Process: cellular macromolecule metabolic process (GO:0044260);; Molecular Function: organic cyclic compound binding (GO:0097159);; Molecular Function: heterocyclic compound binding (GO:1901363);;	--	Endonuclease OS=Nicotiana tabacum (Common tobacco) PE=2 SV=1	retrotransposon protein, putative, Ty1-copia subclass [Oryza sativa Japonica Group]
T3_Unigene_BMK.18409	--	--	Biological Process: phosphate-containing compound metabolic process (GO:0006796);; Molecular Function: kinase activity (GO:0016301);; Molecular Function: phosphotransferase activity, alcohol group as acceptor (GO:0016773);; Biological Process: polyol metabolic process (GO:0019751);; Molecular Function: ion binding (GO:0043167);;	K00913|1e-102|vvi:100242009|hypothetical protein LOC100242009	Inositol-tetrakisphosphate 1-kinase 1 GN=ITPK1 OS=Arabidopsis thaliana (Mouse-ear cress) PE=2 SV=1	PREDICTED: inositol-tetrakisphosphate 1-kinase 1-like [Vitis vinifera]
CL7146Contig1	[RTKL]	--	Molecular Function: calmodulin-dependent protein kinase activity (GO:0004683);; Molecular Function: ATP binding (GO:0005524);; Cellular Component: plasma membrane (GO:0005886);; Biological Process: protein phosphorylation (GO:0006468);; Biological Process: response to pH (GO:0009268);; Biological Process: response to wounding (GO:0009611);; Biological Process: response to fungus (GO:0009620);; Bi…	--	CBL-interacting serine/threonine-protein kinase 11 GN=At2g30360 OS=Arabidopsis thaliana (Mouse-ear cress) PE=1 SV=1	SOS3-interacting protein 4 [Theobroma cacao]
CL23839Contig1	--	--	--	--	--	hypothetical protein PRUPE_ppa013147mg [Prunus persica]
CL194Contig1	--	--	--	--	TMV resistance protein N GN=N OS=Nicotiana glutinosa (Tobacco) PE=1 SV=1	leucine-rich repeat-containing protein, putative [Ricinus communis]
CL1986Contig1	--	--	Cellular Component: cell wall (GO:0005618);;	--	--	PREDICTED: uncharacterized protein LOC100242154 isoform 1 [Vitis vinifera]
T2_Unigene_BMK.28191	--	--	--	--	--	hypothetical protein PRUPE_ppa001251mg [Prunus persica]
T2_Unigene_BMK.17345	--	--	Cellular Component: integral component of membrane (GO:0016021);; Molecular Function: sugar transmembrane transporter activity (GO:0051119);; Biological Process: transmembrane transport (GO:0055085);;	--	Hexose carrier protein HEX6 GN=HEX6 OS=Ricinus communis (Castor bean) PE=2 SV=1	Hexose carrier protein HEX6 [Medicago truncatula]
T3_Unigene_BMK.38179	--	--	Molecular Function: DNA binding (GO:0003677);; Molecular Function: protein dimerization activity (GO:0046983);;	--	--	PREDICTED: uncharacterized protein LOC101299743 [Fragaria vesca subsp. vesca]
T1_Unigene_BMK.19806	--	--	Biological Process: cellular process (GO:0009987);; Biological Process: single-organism process (GO:0044699);;	--	--	hypothetical protein PRUPE_ppa000255mg [Prunus persica]
CL23553Contig1	--	--	Molecular Function: monooxygenase activity (GO:0004497);; Cellular Component: chloroplast ribulose bisphosphate carboxylase complex (GO:0009573);; Cellular Component: thylakoid (GO:0009579);; Biological Process: response to blue light (GO:0009637);; Biological Process: photorespiration (GO:0009853);; Cellular Component: chloroplast envelope (GO:0009941);; Biological Process: response to red light…	K01602|1e-103|ath:AT5G38430|ribulose bisphosphate carboxylase small chain 1B / RuBisCO small subunit 1B (RBCS-1B) (ATS1B) (EC:4.1.1.39)	Ribulose bisphosphate carboxylase small chain, chloroplastic (Precursor) GN=RBCS OS=Lactuca sativa (Garden lettuce) PE=2 SV=1	ribulose-1,5-bisphosphate carboxylase/oxygenase small subunit [Lactuca sativa]
CL20484Contig1	[R]	General function prediction only	Biological Process: metabolic process (GO:0008152);;	--	Patatin-2-Kuras 3 (Precursor) GN=pat2-k3 OS=Solanum tuberosum (Potato) PE=1 SV=1	patatin-like protein 3 [Nicotiana tabacum]
CL1357Contig1	[K]	Transcription	Cellular Component: DNA-directed RNA polymerase IV complex (GO:0000418);; Molecular Function: DNA binding (GO:0003677);; Molecular Function: DNA-directed RNA polymerase activity (GO:0003899);; Cellular Component: DNA-directed RNA polymerase II, core complex (GO:0005665);; Biological Process: transcription, DNA-templated (GO:0006351);; Biological Process: protein targeting to mitochondrion (GO:000…	K03013|1e-117|pop:POPTR_828412|hypothetical protein	--	Eukaryotic rpb5 RNA polymerase subunit family protein isoform 1 [Theobroma cacao]
T2_Unigene_BMK.11132	[M]	Cell wall/membrane/envelope biogenesis	Molecular Function: nucleotide binding (GO:0000166);; Molecular Function: UDP-glucose 4-epimerase activity (GO:0003978);; Cellular Component: Golgi stack (GO:0005795);; Cellular Component: cytosol (GO:0005829);; Cellular Component: plasma membrane (GO:0005886);; Biological Process: galactose metabolic process (GO:0006012);; Biological Process: response to stress (GO:0006950);; Biological Process:…	K01784|3e-50|rcu:RCOM_1692150|UDP-glucose 4-epimerase, putative (EC:5.1.3.2)	UDP-glucose 4-epimerase GEPI48 OS=Cyamopsis tetragonoloba (Guar) PE=2 SV=1	UDP-D-glucose/UDP-D-galactose 4-epimerase 5 isoform 1 [Theobroma cacao]
T1_Unigene_BMK.27232	--	--	--	--	--	O-acyltransferase family protein, putative isoform 1 [Theobroma cacao]
CL9620Contig1	--	--	--	--	F-box/kelch-repeat protein At1g57790 GN=At1g57790 OS=Arabidopsis thaliana (Mouse-ear cress) PE=2 SV=1	Uncharacterized protein TCM_030893 [Theobroma cacao]
T3_Unigene_BMK.32487	--	--	--	--	--	Uncharacterized protein TCM_029816 [Theobroma cacao]
T1_Unigene_BMK.17050	--	--	Cellular Component: extracellular region (GO:0005576);; Biological Process: proteolysis (GO:0006508);; Molecular Function: aspartic-type peptidase activity (GO:0070001);; Biological Process: response to oxygen-containing compound (GO:1901700);;	--	Protein ASPARTIC PROTEASE IN GUARD CELL 1 (Precursor) GN=ASPG1 OS=Arabidopsis thaliana (Mouse-ear cress) PE=1 SV=1	PREDICTED: protein ASPARTIC PROTEASE IN GUARD CELL 1-like [Solanum lycopersicum]
CL16770Contig1	[J]	Translation, ribosomal structure and biogenesis	Cellular Component: chromatin (GO:0000785);; Molecular Function: DNA binding (GO:0003677);; Molecular Function: chromatin binding (GO:0003682);; Molecular Function: sequence-specific DNA binding transcription factor activity (GO:0003700);; Molecular Function: structural constituent of ribosome (GO:0003735);; Cellular Component: nucleus (GO:0005634);; Biological Process: glucose catabolic process …	--	Ribosomal protein S11, mitochondrial GN=RPS11 OS=Marchantia polymorpha (Liverwort) PE=3 SV=2	hypothetical protein PRUPE_ppa011457mg [Prunus persica]
T1_Unigene_BMK.25468	--	--	Biological Process: hormone-mediated signaling pathway (GO:0009755);; Molecular Function: metal ion binding (GO:0046872);;	--	--	PREDICTED: uncharacterized protein LOC100254480 [Vitis vinifera]
CL6595Contig1	--	--	Biological Process: sulfate assimilation (GO:0000103);; Molecular Function: selenium binding (GO:0008430);; Biological Process: carbohydrate transport (GO:0008643);; Biological Process: polar nucleus fusion (GO:0010197);; Cellular Component: membrane (GO:0016020);; Biological Process: response to hydrogen peroxide (GO:0042542);; Molecular Function: nutrient reservoir activity (GO:0045735);; Biolo…	--	Selenium-binding protein 1 GN=SBP1 OS=Arabidopsis thaliana (Mouse-ear cress) PE=1 SV=1	predicted protein [Populus trichocarpa]
T1_Unigene_BMK.6469	--	--	Cellular Component: plasma membrane (GO:0005886);; Biological Process: drug transmembrane transport (GO:0006855);; Biological Process: fatty acid catabolic process (GO:0009062);; Molecular Function: drug transmembrane transporter activity (GO:0015238);; Molecular Function: antiporter activity (GO:0015297);;	--	MATE efflux family protein 5 GN=F3L12.12 OS=Arabidopsis thaliana (Mouse-ear cress) PE=3 SV=1	PREDICTED: MATE efflux family protein 9-like [Solanum lycopersicum]
CL19715Contig1	--	--	--	--	Glutenin, high molecular weight subunit DX5 (Precursor) GN=GLU-1D-1D OS=Triticum aestivum (Wheat) PE=3 SV=5	PREDICTED: uncharacterized protein LOC100245196 [Vitis vinifera]
T1_Unigene_BMK.676	--	--	--	--	--	transcription factor TFIIA complex subunit Toa1 [Ajellomyces dermatitidis SLH14081]
CL6790Contig1	--	--	Biological Process: nuclear-transcribed mRNA catabolic process (GO:0000956);; Cellular Component: cytoplasm (GO:0005737);;	--	F-box protein At-B GN=ATB OS=Arabidopsis thaliana (Mouse-ear cress) PE=2 SV=1	unnamed protein product [Vitis vinifera]
T2_Unigene_BMK.34525	--	--	Molecular Function: endonuclease activity (GO:0004519);; Cellular Component: mitochondrion (GO:0005739);; Cellular Component: chloroplast (GO:0009507);; Biological Process: mRNA modification (GO:0016556);;	--	Pentatricopeptide repeat-containing protein At1g59720, mitochondrial (Precursor) OS=Arabidopsis thaliana (Mouse-ear cress) PE=2 SV=2	hypothetical protein PRUPE_ppa019632mg [Prunus persica]
CL13166Contig1	--	--	--	--	--	hypothetical protein Ecym_3288 [Eremothecium cymbalariae DBVPG#7215]
T1_Unigene_BMK.44373	--	--	Cellular Component: nucleus (GO:0005634);; Biological Process: metabolic process (GO:0008152);; Biological Process: response to sucrose (GO:0009744);; Biological Process: response to fructose (GO:0009750);; Molecular Function: amino acid binding (GO:0016597);;	--	--	PREDICTED: uncharacterized protein LOC101260344 [Solanum lycopersicum]
CL21146Contig1	[O]	Posttranslational modification, protein turnover, chaperones	Cellular Component: nucleus (GO:0005634);;	--	Heat shock 70 kDa protein 6, chloroplastic (Precursor) GN=T22A6.110 OS=Arabidopsis thaliana (Mouse-ear cress) PE=1 SV=1	Nucleus, subunit A, putative isoform 2 [Theobroma cacao]
T3_Unigene_BMK.41120	--	--	Molecular Function: nucleotide binding (GO:0000166);; Molecular Function: receptor signaling protein serine/threonine kinase activity (GO:0004702);; Biological Process: protein phosphorylation (GO:0006468);; Biological Process: signal complex assembly (GO:0007172);; Biological Process: regulation of meristem structural organization (GO:0009934);; Cellular Component: integral component of membrane…	K00924|3e-24|ath:AT1G75820|CLV1	Receptor protein kinase CLAVATA1 (Precursor) GN=CLV1 OS=Arabidopsis thaliana (Mouse-ear cress) PE=1 SV=3	Receptor protein kinase CLAVATA1 [Medicago truncatula]
T3_Unigene_BMK.22430	--	--	--	--	--	hypothetical protein SETTUDRAFT_170039 [Setosphaeria turcica Et28A]
T1_Unigene_BMK.38592	--	--	Cellular Component: mitochondrion (GO:0005739);; Biological Process: metabolic process (GO:0008152);; Molecular Function: transferase activity, transferring hexosyl groups (GO:0016758);;	--	--	PREDICTED: sterol 3-beta-glucosyltransferase-like [Vitis vinifera]
T3_Unigene_BMK.17757	[RTKL]	--	Biological Process: MAPK cascade (GO:0000165);; Molecular Function: calmodulin-dependent protein kinase activity (GO:0004683);; Molecular Function: calcium ion binding (GO:0005509);; Molecular Function: ATP binding (GO:0005524);; Cellular Component: cytosol (GO:0005829);; Cellular Component: plasma membrane (GO:0005886);; Biological Process: protein targeting to membrane (GO:0006612);; Biological…	K13412|1e-163|rcu:RCOM_1386570|calcium-dependent protein kinase, putative (EC:2.7.11.17)	Calcium-dependent protein kinase 4 GN=CPK4 OS=Solanum tuberosum (Potato) PE=2 SV=1	Calmodulin-domain protein kinase 5 isoform 1 [Theobroma cacao]
T2_Unigene_BMK.3577	--	--	Molecular Function: nucleic acid binding (GO:0003676);; Molecular Function: catalytic activity (GO:0003824);;	--	Putative ribonuclease H protein At1g65750 GN=At1g65750 OS=Arabidopsis thaliana (Mouse-ear cress) PE=3 SV=1	Uncharacterized protein TCM_031281 [Theobroma cacao]
T2_Unigene_BMK.24062	--	--	Molecular Function: sugar:hydrogen symporter activity (GO:0005351);; Biological Process: carbohydrate transport (GO:0008643);; Cellular Component: chloroplast (GO:0009507);; Biological Process: nitrate transport (GO:0015706);; Biological Process: phosphate ion homeostasis (GO:0055062);;	K13783|7e-35|vvi:100248238|hypothetical protein LOC100248238	Putative glycerol-3-phosphate transporter 5 GN=At2g13100 OS=Arabidopsis thaliana (Mouse-ear cress) PE=2 SV=2	PREDICTED: putative glycerol-3-phosphate transporter 5-like, partial [Fragaria vesca subsp. vesca]
T3_Unigene_BMK.8334	--	--	Biological Process: protein targeting to membrane (GO:0006612);; Biological Process: heat acclimation (GO:0010286);; Biological Process: regulation of plant-type hypersensitive response (GO:0010363);; Biological Process: endoplasmic reticulum unfolded protein response (GO:0030968);; Biological Process: negative regulation of programmed cell death (GO:0043069);;	--	--	Methionyl-tRNA synthetase [Theobroma cacao]
T1_Unigene_BMK.26627	--	--	Molecular Function: calcium ion binding (GO:0005509);; Cellular Component: Golgi apparatus (GO:0005794);; Molecular Function: transferase activity, transferring glycosyl groups (GO:0016757);; Cellular Component: nuclear outer membrane-endoplasmic reticulum membrane network (GO:0042175);;	--	--	PREDICTED: uncharacterized protein LOC101256797 [Solanum lycopersicum]
T2_Unigene_BMK.19169	[O]	Posttranslational modification, protein turnover, chaperones	Molecular Function: catalytic activity (GO:0003824);;	--	Cucumisin (Precursor) OS=Cucumis melo (Muskmelon) PE=1 SV=1	hypothetical protein PRUPE_ppa002068mg [Prunus persica]
CL17963Contig1	--	--	--	--	RING-H2 finger protein ATL13 GN=ATL13 OS=Arabidopsis thaliana (Mouse-ear cress) PE=2 SV=2	PREDICTED: RING-H2 finger protein ATL13 [Vitis vinifera]
CL15347Contig1	--	--	Molecular Function: DNA binding (GO:0003677);;	--	Probable WRKY transcription factor 3 GN=WRKY3 OS=Arabidopsis thaliana (Mouse-ear cress) PE=2 SV=1	unnamed protein product [Vitis vinifera]
T2_Unigene_BMK.17050	[H]	Coenzyme transport and metabolism	Molecular Function: nucleotide binding (GO:0000166);; Molecular Function: adenosylhomocysteinase activity (GO:0004013);; Molecular Function: copper ion binding (GO:0005507);; Cellular Component: vacuolar membrane (GO:0005774);; Cellular Component: Golgi apparatus (GO:0005794);; Cellular Component: cytosol (GO:0005829);; Cellular Component: plasma membrane (GO:0005886);; Biological Process: glucon…	K01251|2e-57|ath:AT4G13940|MEE58	Adenosylhomocysteinase GN=SAHH OS=Triticum aestivum (Wheat) PE=2 SV=1	S-adenosyl-L-homocysteine hydrolase [Chrysanthemum x morifolium]
CL21647Contig1	[J]	Translation, ribosomal structure and biogenesis	Molecular Function: structural constituent of ribosome (GO:0003735);; Biological Process: translation (GO:0006412);; Cellular Component: chloroplast (GO:0009507);; Cellular Component: large ribosomal subunit (GO:0015934);;	K02911|9e-26|ath:ArthCp072|rpl32	50S ribosomal protein L32, chloroplastic GN=rpl32 OS=Lactuca sativa (Garden lettuce) PE=3 SV=1	ribosomal protein L32 [Lactuca sativa]
CL14976Contig1	--	--	--	--	--	hypothetical protein RCOM_1355450 [Ricinus communis]
CL16786Contig1	[G]	Carbohydrate transport and metabolism	Biological Process: metabolic process (GO:0008152);; Molecular Function: isomerase activity (GO:0016853);;	K01834|3e-99|pop:POPTR_655170|hypothetical protein	Fructose-2,6-bisphosphatase GN=F10K1.19 OS=Arabidopsis thaliana (Mouse-ear cress) PE=1 SV=1	hypothetical protein CARUB_v10017965mg [Capsella rubella]
T1_Unigene_BMK.19070	--	--	--	--	--	PREDICTED: uncharacterized protein LOC100243975 [Vitis vinifera]
CL1002Contig1	--	--	Molecular Function: DNA binding (GO:0003677);; Molecular Function: sequence-specific DNA binding transcription factor activity (GO:0003700);; Cellular Component: nucleus (GO:0005634);; Biological Process: regulation of transcription, DNA-templated (GO:0006355);; Molecular Function: protein dimerization activity (GO:0046983);;	K09264|1e-112|vvi:100232867|MADS2	Developmental protein SEPALLATA 1 GN=F14F8_180 OS=Arabidopsis thaliana (Mouse-ear cress) PE=1 SV=2	MADS domain protein [Gerbera hybrid cultivar]
T1_Unigene_BMK.5011	--	--	--	--	--	hypothetical protein RCOM_0456620 [Ricinus communis]
T1_Unigene_BMK.36701	--	--	--	--	--	Retrotransposable element SLACS kDa protein [Wallemia ichthyophaga EXF-994]
T1_Unigene_BMK.21066	[R]	General function prediction only	Cellular Component: endoplasmic reticulum (GO:0005783);; Biological Process: regulation of mitotic cell cycle (GO:0007346);; Cellular Component: cytoplasmic membrane-bounded vesicle (GO:0016023);; Molecular Function: hydrolase activity, acting on carbon-nitrogen (but not peptide) bonds, in cyclic amides (GO:0016812);; Biological Process: histidine catabolic process to glutamate and formamide (GO:…	K07047|0.0|vvi:100244583|hypothetical protein LOC100244583	--	PREDICTED: putative amidohydrolase ytcJ-like [Vitis vinifera]
CL1544Contig1	--	--	Cellular Component: endoplasmic reticulum (GO:0005783);; Biological Process: protein N-linked glycosylation (GO:0006487);; Biological Process: response to salt stress (GO:0009651);; Molecular Function: glucosyltransferase activity (GO:0046527);; Biological Process: leaf development (GO:0048366);;	K03850|0.0|vvi:100249516|hypothetical protein LOC100249516	--	PREDICTED: dol-P-Glc:Glc(2)Man(9)GlcNAc(2)-PP-Dol alpha-1,2-glucosyltransferase [Vitis vinifera]
T3_Unigene_BMK.11422	--	--	Molecular Function: nuclease activity (GO:0004518);; Cellular Component: cytoplasm (GO:0005737);; Biological Process: lipid modification (GO:0030258);; Biological Process: phosphatidylinositol metabolic process (GO:0046488);;	--	Type I inositol 1,4,5-trisphosphate 5-phosphatase CVP2 GN=CVP2 OS=Arabidopsis thaliana (Mouse-ear cress) PE=1 SV=2	hypothetical protein PRUPE_ppa027031mg [Prunus persica]
T2_Unigene_BMK.22946	--	--	--	K03164|5e-07|ppp:PHYPADRAFT_120620|hypothetical protein	--	hypothetical protein PRUPE_ppa000202mg [Prunus persica]
CL20930Contig1	--	--	Molecular Function: peptidase inhibitor activity (GO:0030414);;	--	Subtilisin inhibitor 2 OS=Phaseolus angularis (Azuki bean) PE=1 SV=1	PREDICTED: subtilisin inhibitor 1-like [Cicer arietinum]
CL15312Contig1	--	--	Biological Process: immune system process (GO:0002376);; Biological Process: cellular protein modification process (GO:0006464);; Biological Process: defense response (GO:0006952);; Biological Process: signal transduction (GO:0007165);; Biological Process: response to other organism (GO:0051707);;	--	E3 ubiquitin-protein ligase PUB24 GN=PUB24 OS=Arabidopsis thaliana (Mouse-ear cress) PE=1 SV=1	Plant U-box 24 [Theobroma cacao]
T3_Unigene_BMK.22903	--	--	Molecular Function: transmembrane receptor protein serine/threonine kinase activity (GO:0004675);; Molecular Function: ATP binding (GO:0005524);; Cellular Component: plasma membrane (GO:0005886);; Biological Process: protein phosphorylation (GO:0006468);; Biological Process: Golgi organization (GO:0007030);; Biological Process: transmembrane receptor protein serine/threonine kinase signaling path…	K13418|6e-88|pop:POPTR_913861|hypothetical protein	Somatic embryogenesis receptor kinase 2 (Precursor) GN=SERK2 OS=Arabidopsis thaliana (Mouse-ear cress) PE=1 SV=1	somatic embryogenesis receptor-like kinase [Theobroma cacao]
CL11836Contig1	--	--	Cellular Component: nucleus (GO:0005634);;	--	--	PREDICTED: uncharacterized protein LOC100257492 [Vitis vinifera]
T1_Unigene_BMK.21260	--	--	--	--	--	predicted protein [Populus trichocarpa]
T1_Unigene_BMK.41535	--	--	Cellular Component: cytoplasm (GO:0005737);;	--	--	PREDICTED: RWD domain-containing protein 1-like [Cucumis sativus]
CL20304Contig1	[G]	Carbohydrate transport and metabolism	Molecular Function: phosphogluconate dehydrogenase (decarboxylating) activity (GO:0004616);; Cellular Component: peroxisome (GO:0005777);; Cellular Component: cytosol (GO:0005829);; Biological Process: pentose-phosphate shunt (GO:0006098);; Biological Process: ER to Golgi vesicle-mediated transport (GO:0006888);; Cellular Component: chloroplast stroma (GO:0009570);; Biological Process: response t…	K00033|0.0|pop:POPTR_837012|phosphogluconate dehydrogenase (decarboxylating) (EC:1.1.1.44)	6-phosphogluconate dehydrogenase, decarboxylating 3 GN=At3g02360 OS=Arabidopsis thaliana (Mouse-ear cress) PE=2 SV=1	predicted protein [Populus trichocarpa]
CL2511Contig1	--	--	Cellular Component: plastid (GO:0009536);;	--	Pentatricopeptide repeat-containing protein At1g31790 GN=PCMP-A1 OS=Arabidopsis thaliana (Mouse-ear cress) PE=2 SV=1	PREDICTED: pentatricopeptide repeat-containing protein At1g31790-like [Vitis vinifera]
CL10655Contig1	--	--	--	--	Pentatricopeptide repeat-containing protein At4g21300 GN=PCMP-E36 OS=Arabidopsis thaliana (Mouse-ear cress) PE=3 SV=1	hypothetical protein PRUPE_ppa018505mg [Prunus persica]
T1_Unigene_BMK.14350	--	--	Molecular Function: structural molecule activity (GO:0005198);; Molecular Function: protein binding (GO:0005515);; Cellular Component: vacuolar membrane (GO:0005774);; Cellular Component: cytosol (GO:0005829);; Biological Process: intracellular protein transport (GO:0006886);; Biological Process: endocytosis (GO:0006897);; Cellular Component: plasmodesma (GO:0009506);; Cellular Component: chlorop…	K04646|1e-121|ath:AT3G08530|clathrin heavy chain, putative	Clathrin heavy chain 2 OS=Arabidopsis thaliana (Mouse-ear cress) PE=1 SV=1	hypothetical protein M569_12138, partial [Genlisea aurea]
CL443Contig1	[I]	Lipid transport and metabolism	Biological Process: response to stress (GO:0006950);; Biological Process: lipid biosynthetic process (GO:0008610);; Molecular Function: phosphatidylcholine 1-acylhydrolase activity (GO:0008970);; Cellular Component: chloroplast (GO:0009507);; Biological Process: UV protection (GO:0009650);; Biological Process: cellular lipid metabolic process (GO:0044255);; Biological Process: sulfur compound bio…	--	Phospholipase A1-IIdelta GN=At2g42690 OS=Arabidopsis thaliana (Mouse-ear cress) PE=1 SV=1	hypothetical protein PRUPE_ppa005547mg [Prunus persica]
CL19389Contig1	--	--	--	--	--	DNA binding protein, putative isoform 2 [Theobroma cacao]
T2_Unigene_BMK.24874	--	--	Biological Process: endonucleolytic cleavage of tetracistronic rRNA transcript (SSU-rRNA, LSU-rRNA, 4.5S-rRNA, 5S-rRNA) (GO:0002103);; Molecular Function: ubiquitin-protein ligase activity (GO:0004842);; Cellular Component: mitochondrion (GO:0005739);; Biological Process: transcription, DNA-templated (GO:0006351);; Biological Process: chloroplast organization (GO:0009658);; Cellular Component: ch…	--	DAG protein, chloroplastic (Precursor) GN=DAG OS=Antirrhinum majus (Garden snapdragon) PE=2 SV=1	hypothetical protein PRUPE_ppa010500mg [Prunus persica]
T1_Unigene_BMK.15663	[J]	Translation, ribosomal structure and biogenesis	Molecular Function: 3'-5'-exoribonuclease activity (GO:0000175);; Molecular Function: RNA binding (GO:0003723);; Cellular Component: cytosol (GO:0005829);; Biological Process: RNA processing (GO:0006396);; Biological Process: biosynthetic process (GO:0009058);; Biological Process: transcription factor import into nucleus (GO:0042991);;	K12586|1e-174|vvi:100253817|similar to 3-5-exoribonuclease/RNA binding protein-like protein	--	PREDICTED: exosome complex component RRP43-like [Vitis vinifera]
T2_Unigene_BMK.22029	[OU]	--	Molecular Function: serine-type endopeptidase activity (GO:0004252);; Cellular Component: cytosol (GO:0005829);; Biological Process: rRNA processing (GO:0006364);; Biological Process: proteolysis (GO:0006508);; Cellular Component: chloroplast thylakoid membrane (GO:0009535);; Cellular Component: chloroplastic endopeptidase Clp complex (GO:0009840);; Biological Process: chloroplast relocation (GO:…	--	ATP-dependent Clp protease proteolytic subunit 4, chloroplastic (Precursor) GN=MFC19.5 OS=Arabidopsis thaliana (Mouse-ear cress) PE=1 SV=1	PREDICTED: ATP-dependent Clp protease proteolytic subunit 4, chloroplastic-like [Fragaria vesca subsp. vesca]
T2_Unigene_BMK.33828	--	--	--	--	Endonuclease OS=Nicotiana tabacum (Common tobacco) PE=2 SV=1	hypothetical protein VITISV_035665 [Vitis vinifera]
T2_Unigene_BMK.37222	--	--	Molecular Function: nucleic acid binding (GO:0003676);; Molecular Function: beta-galactosidase activity (GO:0004565);; Biological Process: carbohydrate metabolic process (GO:0005975);; Biological Process: DNA integration (GO:0015074);; Molecular Function: carbohydrate binding (GO:0030246);; Molecular Function: metal ion binding (GO:0046872);;	--	Endonuclease OS=Nicotiana tabacum (Common tobacco) PE=2 SV=1	gag-pol polyprotein [Eustoma exaltatum subsp. russellianum]
CL23963Contig1	--	--	Molecular Function: DNA binding (GO:0003677);; Molecular Function: sequence-specific DNA binding transcription factor activity (GO:0003700);; Cellular Component: nucleus (GO:0005634);; Biological Process: chromatin assembly or disassembly (GO:0006333);;	--	High mobility group B protein 14 GN=F13P17.25 OS=Arabidopsis thaliana (Mouse-ear cress) PE=2 SV=2	DNA-binding protein MNB1B, putative [Ricinus communis]
CL23274Contig1	--	--	Cellular Component: mitochondrion (GO:0005739);; Cellular Component: endoplasmic reticulum (GO:0005783);; Cellular Component: membrane (GO:0016020);;	--	--	hypothetical protein PRUPE_ppa010943mg [Prunus persica]
CL21432Contig1	--	--	--	--	--	PREDICTED: ankyrin repeat-containing protein At2g01680-like [Glycine max]
CL24026Contig1	--	--	Cellular Component: chloroplast (GO:0009507);;	--	--	N-terminal [Theobroma cacao]
T1_Unigene_BMK.45973	--	--	--	--	--	PREDICTED: ankyrin repeat-containing protein At3g12360-like [Glycine max]
T1_Unigene_BMK.23939	--	--	Biological Process: metabolic process (GO:0008152);; Molecular Function: lyase activity (GO:0016829);;	--	--	PREDICTED: uncharacterized protein LOC101256249 [Solanum lycopersicum]
CL6404Contig1	[OC]	--	Molecular Function: protein disulfide isomerase activity (GO:0003756);; Cellular Component: cytosol (GO:0005829);; Biological Process: phosphatidylinositol biosynthetic process (GO:0006661);; Biological Process: glycerol ether metabolic process (GO:0006662);; Molecular Function: electron carrier activity (GO:0009055);; Molecular Function: protein disulfide oxidoreductase activity (GO:0015035);; B…	--	Thioredoxin-like protein CXXS1 GN=CXXS1 OS=Arabidopsis thaliana (Mouse-ear cress) PE=2 SV=2	thioredoxin h [Codonopsis lanceolata]
CL9286Contig1	--	--	--	--	Putative proline-rich receptor-like protein kinase PERK6 GN=PERK6 OS=Arabidopsis thaliana (Mouse-ear cress) PE=2 SV=2	PREDICTED: putative uncharacterized protein DDB_G0280071-like [Cicer arietinum]
CL1029Contig1	[R]	General function prediction only	Molecular Function: GTP binding (GO:0005525);; Cellular Component: vacuole (GO:0005773);; Cellular Component: plasma membrane (GO:0005886);; Biological Process: ER to Golgi vesicle-mediated transport (GO:0006888);; Biological Process: small GTPase mediated signal transduction (GO:0007264);; Biological Process: protein transport (GO:0015031);; Cellular Component: cytoplasmic membrane-bounded vesic…	K07976|8e-46|osa:4324675|Os01g0558600	Ras-related protein RIC1 OS=Oryza sativa subsp. japonica (Rice) PE=2 SV=2	unknown [Glycine max]
CL1695Contig1	--	--	--	--	--	hypothetical protein PRUPE_ppa001931mg [Prunus persica]
T1_Unigene_BMK.21504	--	--	--	--	Probable E3 ubiquitin-protein ligase BAH1-like GN=RF178 OS=Arabidopsis thaliana (Mouse-ear cress) PE=2 SV=1	Zinc finger family protein, putative [Theobroma cacao]
CL4168Contig1	[O]	Posttranslational modification, protein turnover, chaperones	Molecular Function: binding (GO:0005488);; Biological Process: proteolysis (GO:0006508);; Molecular Function: peptidase activity (GO:0008233);; Cellular Component: plastid stroma (GO:0009532);; Biological Process: carboxylic acid metabolic process (GO:0019752);; Biological Process: indole-containing compound metabolic process (GO:0042430);; Cellular Component: chloroplast part (GO:0044434);;	--	Clp protease-related protein At4g12060, chloroplastic (Precursor) GN=At4g12060 OS=Arabidopsis thaliana (Mouse-ear cress) PE=1 SV=1	Double Clp-N motif protein [Theobroma cacao]
CL6485Contig1	[H]	Coenzyme transport and metabolism	Molecular Function: farnesyltranstransferase activity (GO:0004311);; Molecular Function: ubiquitin-protein ligase activity (GO:0004842);; Biological Process: protein glycosylation (GO:0006486);; Biological Process: ubiquitin-dependent protein catabolic process (GO:0006511);; Biological Process: isoprenoid biosynthetic process (GO:0008299);; Cellular Component: chloroplast (GO:0009507);; Biologica…	K13789|1e-177|rcu:RCOM_1373490|geranyl geranyl pyrophosphate synthase, putative (EC:1.3.1.74)	Heterodimeric geranylgeranyl pyrophosphate synthase small subunit, chloroplastic (Precursor) GN=GGR OS=Arabidopsis thaliana (Mouse-ear cress) PE=1 SV=2	PREDICTED: heterodimeric geranylgeranyl pyrophosphate synthase small subunit, chloroplastic-like isoform 1 [Solanum lycopersicum]
T3_Unigene_BMK.14958	--	--	Cellular Component: intracellular membrane-bounded organelle (GO:0043231);; Cellular Component: cytoplasmic part (GO:0044444);;	--	--	PREDICTED: uncharacterized protein LOC100801201 [Glycine max]
T1_Unigene_BMK.8472	[O]	Posttranslational modification, protein turnover, chaperones	Molecular Function: ATP binding (GO:0005524);; Cellular Component: nucleolus (GO:0005730);; Cellular Component: mitochondrion (GO:0005739);; Cellular Component: Golgi apparatus (GO:0005794);; Cellular Component: plasma membrane (GO:0005886);; Biological Process: cell death (GO:0008219);; Biological Process: response to cold (GO:0009409);; Cellular Component: chloroplast stroma (GO:0009570);; Biol…	--	Chaperonin 60 subunit beta 3, chloroplastic (Precursor) GN=MCD7.27 OS=Arabidopsis thaliana (Mouse-ear cress) PE=1 SV=1	60-kDa chaperonin-60 beta-polypeptide, partial [Arabidopsis thaliana]
T2_Unigene_BMK.28051	--	--	--	--	--	hypothetical protein OsI_28021 [Oryza sativa Indica Group]
CL13785Contig1	--	--	--	--	--	polyprotein [Oryza sativa Japonica Group]
T1_Unigene_BMK.38424	--	--	Molecular Function: ATP binding (GO:0005524);; Cellular Component: ribosome (GO:0005840);; Cellular Component: chloroplast stroma (GO:0009570);; Molecular Function: nucleoside-triphosphatase activity (GO:0017111);;	--	Protein ycf2 GN=ycf2-B OS=Guizotia abyssinica (Niger) PE=3 SV=1	hypothetical chloroplast RF21 [Jacobaea vulgaris]
T3_Unigene_BMK.10383	--	--	Molecular Function: binding (GO:0005488);; Biological Process: metabolic process (GO:0008152);;	--	Endonuclease OS=Nicotiana tabacum (Common tobacco) PE=2 SV=1	PREDICTED: uncharacterized protein LOC101259219 [Solanum lycopersicum]
T1_Unigene_BMK.7272	--	--	--	--	--	DNA polymerase zeta catalytic subunit, putative [Theobroma cacao]
CL651Contig1	[R]	General function prediction only	Molecular Function: ARF guanyl-nucleotide exchange factor activity (GO:0005086);; Cellular Component: nucleus (GO:0005634);; Cellular Component: cytosol (GO:0005829);; Biological Process: megagametogenesis (GO:0009561);; Biological Process: vesicle-mediated transport (GO:0016192);; Biological Process: regulation of ARF protein signal transduction (GO:0032012);; Biological Process: regulation of c…	--	Brefeldin A-inhibited guanine nucleotide-exchange protein 3 GN=F22M8.9 OS=Arabidopsis thaliana (Mouse-ear cress) PE=1 SV=1	SEC7-like guanine nucleotide exchange family protein [Theobroma cacao]
T1_Unigene_BMK.41723	--	--	--	--	--	PREDICTED: uncharacterized protein LOC101204707 [Cucumis sativus]
T1_Unigene_BMK.21574	[P]	Inorganic ion transport and metabolism	Biological Process: RNA splicing, via endonucleolytic cleavage and ligation (GO:0000394);; Cellular Component: mitochondrion (GO:0005739);; Cellular Component: plasma membrane (GO:0005886);; Biological Process: methionine biosynthetic process (GO:0009086);; Biological Process: regulation of meristem growth (GO:0010075);; Molecular Function: potassium ion transmembrane transporter activity (GO:001…	K03549|1e-86|vvi:100232992|KUP2	Potassium transporter 2 GN=T2P4.11 OS=Arabidopsis thaliana (Mouse-ear cress) PE=1 SV=2	unnamed protein product [Vitis vinifera]
CL14715Contig1	--	--	--	--	Transcription factor bHLH68 GN=F19B15.130 OS=Arabidopsis thaliana (Mouse-ear cress) PE=2 SV=2	PREDICTED: transcription factor bHLH68 [Vitis vinifera]
CL2328Contig1	--	--	Molecular Function: microtubule motor activity (GO:0003777);; Molecular Function: protein binding (GO:0005515);; Cellular Component: microtubule associated complex (GO:0005875);; Biological Process: microtubule-based process (GO:0007017);;	--	Dynein 8 kDa light chain, flagellar outer arm OS=Chlamydomonas reinhardtii (Chlamydomonas smithii) PE=1 SV=1	PREDICTED: uncharacterized protein LOC101246933 [Solanum lycopersicum]
CL18032Contig1	--	--	--	--	--	hypothetical protein VITISV_039396 [Vitis vinifera]
T1_Unigene_BMK.3997	--	--	--	--	--	hypothetical protein PRUPE_ppa025477mg [Prunus persica]
CL16988Contig1	[I]	Lipid transport and metabolism	Molecular Function: triglyceride lipase activity (GO:0004806);; Cellular Component: extracellular region (GO:0005576);; Biological Process: lipid metabolic process (GO:0006629);;	--	Phospholipase A1-IIbeta GN=At2g31100 OS=Arabidopsis thaliana (Mouse-ear cress) PE=1 SV=2	PREDICTED: uncharacterized protein LOC101263295 [Solanum lycopersicum]
T1_Unigene_BMK.37048	--	--	--	--	--	PREDICTED: uncharacterized protein LOC100253787 [Vitis vinifera]
CL8200Contig1	[P]	Inorganic ion transport and metabolism	Molecular Function: manganese ion transmembrane transporter activity (GO:0005384);; Cellular Component: vacuolar membrane (GO:0005774);; Cellular Component: Golgi apparatus (GO:0005794);; Cellular Component: plasma membrane (GO:0005886);; Biological Process: cellular iron ion homeostasis (GO:0006879);; Cellular Component: plasmodesma (GO:0009506);; Biological Process: response to nematode (GO:000…	K12347|0.0|rcu:RCOM_1154780|natural resistance-associated macrophage protein, putative	Metal transporter Nramp3 GN=NRAMP3 OS=Arabidopsis thaliana (Mouse-ear cress) PE=2 SV=2	natural resistance-associated macrophage protein, putative [Ricinus communis]
CL21057Contig1	--	--	--	--	Histone deacetylase HDT2 GN=HDT2 OS=Zea mays (Maize) PE=1 SV=1	hypothetical protein PRUPE_ppa009356mg [Prunus persica]
CL383Contig1	[E]	Amino acid transport and metabolism	Molecular Function: serine-type carboxypeptidase activity (GO:0004185);; Cellular Component: extracellular space (GO:0005615);; Biological Process: proteolysis (GO:0006508);; Biological Process: brassinosteroid mediated signaling pathway (GO:0009742);; Cellular Component: cytoplasmic membrane-bounded vesicle (GO:0016023);;	--	Serine carboxypeptidase 24 chain B (Precursor) GN=F17I23.50 OS=Arabidopsis thaliana (Mouse-ear cress) PE=1 SV=1	predicted protein [Populus trichocarpa]
CL2692Contig1	--	--	Molecular Function: transferase activity, transferring glycosyl groups (GO:0016757);;	--	--	Uncharacterized protein isoform 1 [Theobroma cacao]
CL5098Contig1	--	--	--	--	--	18S pre-ribosomal assembly protein gar2-related, putative isoform 2 [Theobroma cacao]
CL22992Contig1	--	--	--	--	Probable methyltransferase PMT27 GN=At3g51070 OS=Arabidopsis thaliana (Mouse-ear cress) PE=3 SV=1	PREDICTED: uncharacterized protein DDB_G0283697-like isoform X2 [Cicer arietinum]
CL630Contig2	--	--	Molecular Function: protein kinase activity (GO:0004672);;	--	Extensin (Precursor) GN=HRGPNT3 OS=Nicotiana tabacum (Common tobacco) PE=2 SV=1	hypothetical protein PRUPE_ppa002671mg [Prunus persica]
T1_Unigene_BMK.18027	--	--	--	--	--	PREDICTED: uncharacterized protein LOC101258006 [Solanum lycopersicum]
T3_Unigene_BMK.7792	[T]	Signal transduction mechanisms	Molecular Function: protein serine/threonine phosphatase activity (GO:0004722);; Cellular Component: nucleus (GO:0005634);; Cellular Component: plasma membrane (GO:0005886);; Biological Process: protein dephosphorylation (GO:0006470);; Cellular Component: protein serine/threonine phosphatase complex (GO:0008287);; Biological Process: response to symbiotic fungus (GO:0009610);; Biological Process:…	K01090|1e-172|rcu:RCOM_0920800|protein phosphatase 2c, putative (EC:3.1.3.16)	Probable protein phosphatase 2C 21 GN=PPC4-2 OS=Arabidopsis thaliana (Mouse-ear cress) PE=2 SV=1	Phosphatase 2C family protein isoform 1 [Theobroma cacao]
CL4981Contig1	--	--	Cellular Component: chloroplast (GO:0009507);;	--	--	PREDICTED: uncharacterized protein LOC100265230 [Vitis vinifera]
T3_Unigene_BMK.26896	--	--	--	--	--	PREDICTED: protein SUPPRESSOR OF npr1-1, CONSTITUTIVE 1-like [Solanum lycopersicum]
T2_Unigene_BMK.38641	--	--	Molecular Function: DNA binding (GO:0003677);; Molecular Function: sequence-specific DNA binding transcription factor activity (GO:0003700);; Cellular Component: nucleus (GO:0005634);; Biological Process: regulation of transcription, DNA-templated (GO:0006355);; Biological Process: response to water deprivation (GO:0009414);; Biological Process: cold acclimation (GO:0009631);;	--	Dehydration-responsive element-binding protein 1A GN=At4g25480 OS=Arabidopsis thaliana (Mouse-ear cress) PE=1 SV=2	dehydration-responsive element-binding factor 1 [Chrysanthemum x morifolium]
CL7677Contig1	--	--	Molecular Function: ligase activity (GO:0016874);; Molecular Function: ion binding (GO:0043167);;	--	U-box domain-containing protein 19 GN=PUB19 OS=Arabidopsis thaliana (Mouse-ear cress) PE=2 SV=1	PREDICTED: U-box domain-containing protein 19-like [Solanum lycopersicum]
T1_Unigene_BMK.18906	--	--	Molecular Function: methyltransferase activity (GO:0008168);; Cellular Component: plastoglobule (GO:0010287);; Biological Process: methylation (GO:0032259);;	--	Uncharacterized methyltransferase At1g78140, chloroplastic (Precursor) GN=At1g78140 OS=Arabidopsis thaliana (Mouse-ear cress) PE=1 SV=1	hypothetical protein PRUPE_ppa007824mg [Prunus persica]
CL7246Contig1	[T]	Signal transduction mechanisms	Molecular Function: phosphoprotein phosphatase activity (GO:0004721);;	K04382|0.0|vvi:100262164|hypothetical protein LOC100262164	Serine/threonine-protein phosphatase PP2A-2 catalytic subunit OS=Oryza sativa subsp. japonica (Rice) PE=2 SV=1	PREDICTED: serine/threonine-protein phosphatase PP2A catalytic subunit [Vitis vinifera]
T1_Unigene_BMK.21305	--	--	--	--	--	PREDICTED: uncharacterized protein LOC101247111 [Solanum lycopersicum]
T3_Unigene_BMK.26696	--	--	--	--	Putative F-box protein At1g47730 GN=At1g47730 OS=Arabidopsis thaliana (Mouse-ear cress) PE=4 SV=1	PREDICTED: F-box protein At3g07870-like [Solanum lycopersicum]
T1_Unigene_BMK.28483	--	--	Biological Process: polysaccharide catabolic process (GO:0000272);; Cellular Component: chloroplast (GO:0009507);; Molecular Function: beta-amylase activity (GO:0016161);; Molecular Function: cation binding (GO:0043169);;	--	Beta-amylase GN=BMY1 OS=Glycine max (Soybean) PE=1 SV=3	hypothetical protein VITISV_005286 [Vitis vinifera]
CL17856Contig1	--	--	--	--	F-box/LRR-repeat protein 25 GN=FBL25 OS=Arabidopsis thaliana (Mouse-ear cress) PE=2 SV=1	PREDICTED: putative F-box/FBD/LRR-repeat protein At1g78840-like [Cucumis sativus]
CL22830Contig1	--	--	Cellular Component: mitochondrion (GO:0005739);;	--	--	hypothetical protein PRUPE_ppa019086mg [Prunus persica]
T3_Unigene_BMK.17955	--	--	--	K01626|2e-06|osa:4333014|Os03g0389700	Phospho-2-dehydro-3-deoxyheptonate aldolase 2, chloroplastic (Precursor) GN=SHKB OS=Solanum tuberosum (Potato) PE=2 SV=1	RecName: Full=Phospho-2-dehydro-3-deoxyheptonate aldolase 2, chloroplastic; AltName: Full=3-deoxy-D-arabino-heptulosonate 7-phosphate synthase 2; AltName: Full=DAHP synthase 2; AltName: Full=Phospho-2-keto-3-deoxyheptonate aldolase 2; Flags: Precursor
T1_Unigene_BMK.26427	--	--	Molecular Function: oxidoreductase activity (GO:0016491);; Biological Process: response to karrikin (GO:0080167);;	--	--	PREDICTED: uncharacterized protein LOC101267646 [Solanum lycopersicum]
CL12247Contig1	--	--	--	--	--	putative non-LTR retrolelement reverse transcriptase [Arabidopsis thaliana]
CL8459Contig1	--	--	--	--	--	hypothetical protein PRUPE_ppa003019mg [Prunus persica]
CL22265Contig1	--	--	Cellular Component: ubiquitin ligase complex (GO:0000151);; Molecular Function: ubiquitin-protein ligase activity (GO:0004842);; Cellular Component: cytoplasm (GO:0005737);; Cellular Component: plasma membrane (GO:0005886);; Biological Process: leaf senescence (GO:0010150);; Biological Process: regulation of chlorophyll catabolic process (GO:0010271);; Biological Process: regulation of chlorophyl…	--	U-box domain-containing protein 43 GN=PUB43 OS=Arabidopsis thaliana (Mouse-ear cress) PE=2 SV=1	ubiquitin-protein ligase, putative [Ricinus communis]
T1_Unigene_BMK.37673	--	--	--	--	--	F-box/FBD/LRR-repeat protein [Medicago truncatula]
CL20565Contig1	[T]	Signal transduction mechanisms	Molecular Function: protein serine/threonine phosphatase activity (GO:0004722);; Molecular Function: protein binding (GO:0005515);; Cellular Component: cytosol (GO:0005829);; Biological Process: protein dephosphorylation (GO:0006470);; Biological Process: nucleocytoplasmic transport (GO:0006913);; Cellular Component: plasmodesma (GO:0009506);; Biological Process: red or far-red light signaling pa…	K04460|0.0|rcu:RCOM_1195150|protein phosphatase-5, putative (EC:3.1.3.16)	Serine/threonine-protein phosphatase 5 GN=F7D19.19 OS=Arabidopsis thaliana (Mouse-ear cress) PE=1 SV=1	Phosphatase 5.2 isoform 2 [Theobroma cacao]
CL18140Contig1	[MG]	--	Molecular Function: pinoresinol reductase activity (GO:0010283);; Molecular Function: lariciresinol reductase activity (GO:0010284);; Molecular Function: 2'-hydroxyisoflavone reductase activity (GO:0047526);; Biological Process: oxidation-reduction process (GO:0055114);; Biological Process: (+)-pinoresinol catabolic process (GO:1902125);; Biological Process: (-)-lariciresinol biosynthetic process…	--	Bifunctional pinoresinol-lariciresinol reductase 2 GN=PLR_Lu2 OS=Linum usitatissimum (Flax) PE=1 SV=1	PREDICTED: isoflavone reductase homolog [Vitis vinifera]
T3_Unigene_BMK.4625	--	--	--	--	--	PREDICTED: protein FAM135B-like [Solanum lycopersicum]
CL7784Contig1	--	--	Cellular Component: exocyst (GO:0000145);; Cellular Component: cytosol (GO:0005829);; Cellular Component: plasma membrane (GO:0005886);; Biological Process: vesicle docking involved in exocytosis (GO:0006904);; Biological Process: response to high light intensity (GO:0009644);; Biological Process: response to hydrogen peroxide (GO:0042542);;	K07195|0.0|vvi:100268151|hypothetical protein LOC100268151	--	PREDICTED: uncharacterized protein LOC100268151 [Vitis vinifera]
CL8253Contig1	[L]	Replication, recombination and repair	Molecular Function: nucleic acid binding (GO:0003676);; Molecular Function: ATP-dependent RNA helicase activity (GO:0004004);; Molecular Function: ATP binding (GO:0005524);; Cellular Component: nucleus (GO:0005634);; Biological Process: DNA methylation (GO:0006306);; Biological Process: chromatin silencing (GO:0006342);; Biological Process: cell-cell signaling (GO:0007267);; Biological Process: R…	K12813|0.0|vvi:100244993|similar to EMB2733/ESP3 (EMBRYO DEFECTIVE 2733)	Probable pre-mRNA-splicing factor ATP-dependent RNA helicase GN=At3g26560 OS=Arabidopsis thaliana (Mouse-ear cress) PE=1 SV=2	PREDICTED: putative pre-mRNA-splicing factor ATP-dependent RNA helicase DHX16-like [Vitis vinifera]
T3_Unigene_BMK.5830	--	--	--	--	Putative disease resistance protein RGA4 GN=RGA4 OS=Solanum bulbocastanum (Wild potato) PE=2 SV=1	resistance protein candidate [Lactuca sativa]
T2_Unigene_BMK.26849	[P]	Inorganic ion transport and metabolism	Molecular Function: carbonate dehydratase activity (GO:0004089);; Molecular Function: calcium-transporting ATPase activity (GO:0005388);; Molecular Function: calmodulin binding (GO:0005516);; Molecular Function: ATP binding (GO:0005524);; Cellular Component: Golgi apparatus (GO:0005794);; Cellular Component: plasma membrane (GO:0005886);; Biological Process: protein targeting to membrane (GO:0006…	--	Calcium-transporting ATPase 4, plasma membrane-type GN=ACA4 OS=Arabidopsis thaliana (Mouse-ear cress) PE=1 SV=1	PREDICTED: calcium-transporting ATPase 4, plasma membrane-type isoform 2 [Vitis vinifera]
CL3353Contig1	--	--	--	--	--	hypothetical protein PRUPE_ppa018996mg [Prunus persica]
CL17791Contig1	--	--	--	--	--	PREDICTED: uncharacterized protein LOC100262011 isoform 1 [Vitis vinifera]
CL8668Contig1	[R]	General function prediction only	Molecular Function: oxidoreductase activity (GO:0016491);;	--	1-aminocyclopropane-1-carboxylate oxidase homolog 1 GN=At1g06620 OS=Arabidopsis thaliana (Mouse-ear cress) PE=2 SV=1	PREDICTED: 1-aminocyclopropane-1-carboxylate oxidase homolog 1-like [Solanum lycopersicum]
CL10136Contig1	[M]	Cell wall/membrane/envelope biogenesis	Biological Process: mitochondrial fission (GO:0000266);; Cellular Component: mitochondrial outer membrane (GO:0005741);;	--	Mitochondrial fission protein ELM1 GN=ELM1 OS=Arabidopsis thaliana (Mouse-ear cress) PE=1 SV=1	Mitochondrial fission protein isoform 1 [Theobroma cacao]
T3_Unigene_BMK.3029	[O]	Posttranslational modification, protein turnover, chaperones	Molecular Function: chromatin binding (GO:0003682);; Molecular Function: ubiquitin-protein ligase activity (GO:0004842);; Cellular Component: nucleus (GO:0005634);; Molecular Function: zinc ion binding (GO:0008270);; Molecular Function: methyl-CpG binding (GO:0008327);; Biological Process: vegetative to reproductive phase transition of meristem (GO:0010228);; Cellular Component: chromocenter (GO:…	--	E3 ubiquitin-protein ligase ORTHRUS 2 GN=F12K22.14 OS=Arabidopsis thaliana (Mouse-ear cress) PE=1 SV=1	Zinc finger (C3HC4-type RING finger) family protein isoform 3 [Theobroma cacao]
T2_Unigene_BMK.24542	[R]	General function prediction only	Biological Process: response to stress (GO:0006950);; Biological Process: response to extracellular stimulus (GO:0009991);; Biological Process: single-organism cellular process (GO:0044763);;	--	Autophagy-related protein 18h GN=ATG18H OS=Arabidopsis thaliana (Mouse-ear cress) PE=2 SV=1	PREDICTED: uncharacterized protein LOC101254240 [Solanum lycopersicum]
T1_Unigene_BMK.40562	--	--	--	--	LOB domain-containing protein 16 GN=MHK10.15 OS=Arabidopsis thaliana (Mouse-ear cress) PE=2 SV=1	LOB domain-containing protein 29 [Theobroma cacao]
CL4198Contig1	--	--	Molecular Function: protein serine/threonine kinase activity (GO:0004674);; Molecular Function: ATP binding (GO:0005524);; Biological Process: protein phosphorylation (GO:0006468);;	--	G-type lectin S-receptor-like serine/threonine-protein kinase CES101 (Precursor) GN=CES101 OS=Arabidopsis thaliana (Mouse-ear cress) PE=2 SV=2	S-receptor kinase-like protein 1 [Senecio squalidus]
T1_Unigene_BMK.21498	--	--	--	--	--	PREDICTED: uncharacterized protein LOC100853798 [Vitis vinifera]
CL16119Contig1	[J]	Translation, ribosomal structure and biogenesis	Molecular Function: structural constituent of ribosome (GO:0003735);; Biological Process: translation (GO:0006412);; Cellular Component: cytosolic small ribosomal subunit (GO:0022627);;	--	40S ribosomal protein S3a-2 OS=Vitis vinifera (Grape) PE=2 SV=1	putative 40S ribosomal protein S3A [Zinnia elegans]
CL12091Contig1	--	--	Cellular Component: mitochondrion (GO:0005739);; Cellular Component: integral component of membrane (GO:0016021);;	--	Pentatricopeptide repeat-containing protein At4g39530 GN=PCMP-E52 OS=Arabidopsis thaliana (Mouse-ear cress) PE=1 SV=1	Tetratricopeptide repeat (TPR)-like superfamily protein, putative [Theobroma cacao]
T1_Unigene_BMK.20880	[MG]	--	Molecular Function: nucleotide binding (GO:0000166);; Cellular Component: nucleus (GO:0005634);; Cellular Component: vacuolar membrane (GO:0005774);; Cellular Component: endoplasmic reticulum (GO:0005783);; Cellular Component: plasma membrane (GO:0005886);; Biological Process: systemic acquired resistance (GO:0009627);; Biological Process: response to sucrose (GO:0009744);; Biological Process: re…	K00091|1e-180|vvi:100266013|hypothetical protein LOC100266013	Dihydroflavonol-4-reductase GN=F OS=Callistephus chinensis (China aster) PE=2 SV=1	PREDICTED: putative dihydroflavonol-4-reductase [Vitis vinifera]
T3_Unigene_BMK.31522	--	--	--	--	Putative F-box protein At3g58860 GN=At3g58860 OS=Arabidopsis thaliana (Mouse-ear cress) PE=4 SV=1	PREDICTED: F-box/LRR-repeat protein At3g58940-like [Fragaria vesca subsp. vesca]
CL17746Contig1	--	--	Cellular Component: mitochondrion (GO:0005739);; Cellular Component: chloroplast (GO:0009507);; Molecular Function: ATPase inhibitor activity (GO:0042030);; Biological Process: negative regulation of catalytic activity (GO:0043086);; Biological Process: negative regulation of nucleotide metabolic process (GO:0045980);;	--	--	PREDICTED: uncharacterized protein LOC100777927 isoform 1 [Glycine max]
T2_Unigene_BMK.23675	[E]	Amino acid transport and metabolism	Molecular Function: nucleotide binding (GO:0000166);; Cellular Component: chloroplast thylakoid (GO:0009534);; Molecular Function: oxidoreductase activity (GO:0016491);; Biological Process: oxidation-reduction process (GO:0055114);;	--	--	PREDICTED: uncharacterized protein LOC100251769 [Vitis vinifera]
CL7378Contig1	--	--	Cellular Component: mitochondrion (GO:0005739);; Biological Process: regulation of meristem growth (GO:0010075);; Biological Process: mRNA modification (GO:0016556);;	--	Pentatricopeptide repeat-containing protein At1g31920 GN=PCMP-H11 OS=Arabidopsis thaliana (Mouse-ear cress) PE=2 SV=1	predicted protein [Populus trichocarpa]
T1_Unigene_BMK.42643	--	--	Molecular Function: transferase activity (GO:0016740);;	--	Pelargonidin 3-O-(6-caffeoylglucoside) 5-O-(6-O-malonylglucoside) 4&apos;&apos;&apos;-malonyltransferase OS=Salvia splendens (Scarlet sage) PE=1 SV=1	predicted protein [Populus trichocarpa]
T1_Unigene_BMK.17309	--	--	Cellular Component: mitochondrion (GO:0005739);;	--	--	PREDICTED: uncharacterized protein LOC101776483 isoform X2 [Setaria italica]
CL19235Contig1	[C]	Energy production and conversion	Cellular Component: vacuolar proton-transporting V-type ATPase, V0 domain (GO:0000220);; Biological Process: cell morphogenesis (GO:0000902);; Cellular Component: mitochondrion (GO:0005739);; Cellular Component: Golgi apparatus (GO:0005794);; Cellular Component: plasma membrane (GO:0005886);; Biological Process: ATP catabolic process (GO:0006200);; Biological Process: calcium ion transport (GO:00…	K02154|0.0|vvi:100258865|hypothetical protein LOC100258865	Vacuolar proton ATPase a2 GN=VHA-a2 OS=Arabidopsis thaliana (Mouse-ear cress) PE=1 SV=1	Vacuolar proton ATPase A3 isoform 1 [Theobroma cacao]
CL14245Contig1	--	--	Molecular Function: RNA ligase (ATP) activity (GO:0003972);; Molecular Function: 2',3'-cyclic-nucleotide 3'-phosphodiesterase activity (GO:0004113);; Molecular Function: ATP binding (GO:0005524);; Biological Process: tRNA splicing, via endonucleolytic cleavage and ligation (GO:0006388);; Molecular Function: polynucleotide 5'-hydroxyl-kinase activity (GO:0051731);;	--	--	unnamed protein product [Vitis vinifera]
CL1123Contig2	--	--	Biological Process: biosynthetic process (GO:0009058);; Molecular Function: transferase activity, transferring phosphorus-containing groups (GO:0016772);; Biological Process: primary metabolic process (GO:0044238);; Biological Process: cellular macromolecule metabolic process (GO:0044260);; Molecular Function: organic cyclic compound binding (GO:0097159);; Molecular Function: heterocyclic compoun…	--	Putative ribonuclease H protein At1g65750 GN=At1g65750 OS=Arabidopsis thaliana (Mouse-ear cress) PE=3 SV=1	hypothetical protein [Beta vulgaris subsp. vulgaris]
CL15968Contig1	--	--	Molecular Function: protein binding (GO:0005515);; Biological Process: regulation of transcription, DNA-templated (GO:0006355);; Biological Process: shade avoidance (GO:0009641);;	--	Probable salt tolerance-like protein At1g75540 GN=At1g75540 OS=Arabidopsis thaliana (Mouse-ear cress) PE=1 SV=1	predicted protein [Populus trichocarpa]
T1_Unigene_BMK.24743	--	--	--	--	--	Uncharacterized protein isoform 2, partial [Theobroma cacao]
CL7805Contig1	--	--	--	--	Eukaryotic translation initiation factor 4G OS=Oryza sativa subsp. japonica (Rice) PE=2 SV=2	PREDICTED: uncharacterized protein LOC100266068 [Vitis vinifera]
T3_Unigene_BMK.20742	--	--	Cellular Component: chloroplast (GO:0009507);;	--	--	PREDICTED: UPF0613 protein PB24D3.06c [Vitis vinifera]
CL19697Contig1	--	--	Cellular Component: nucleus (GO:0005634);; Cellular Component: mitochondrion (GO:0005739);; Molecular Function: hydrolase activity, acting on ester bonds (GO:0016788);;	--	--	Uncharacterized protein TCM_012889 [Theobroma cacao]
T2_Unigene_BMK.10201	--	--	--	--	--	unnamed protein product [Vitis vinifera]
T1_Unigene_BMK.12933	--	--	--	--	--	hypothetical protein M569_01579, partial [Genlisea aurea]
T3_Unigene_BMK.29442	[I]	Lipid transport and metabolism	Molecular Function: iron ion binding (GO:0005506);; Molecular Function: electron carrier activity (GO:0009055);; Molecular Function: oxidoreductase activity, acting on paired donors, with incorporation or reduction of molecular oxygen, NAD(P)H as one donor, and incorporation of one atom of oxygen (GO:0016709);; Molecular Function: transferase activity, transferring alkyl or aryl (other than methy…	K11778|1e-128|vvi:100251570|hypothetical protein LOC100251570	Dehydrodolichyl diphosphate synthase 6 GN=At2g17570 OS=Arabidopsis thaliana (Mouse-ear cress) PE=2 SV=2	PREDICTED: dehydrodolichyl diphosphate synthase 6-like isoform 1 [Vitis vinifera]
CL955Contig1	--	--	Biological Process: RNA splicing, via endonucleolytic cleavage and ligation (GO:0000394);; Cellular Component: endosome (GO:0005768);; Cellular Component: Golgi apparatus (GO:0005794);; Cellular Component: trans-Golgi network (GO:0005802);; Biological Process: methionine biosynthetic process (GO:0009086);; Molecular Function: transferase activity, transferring glycosyl groups (GO:0016757);;	--	Uncharacterized protein At1g04910 GN=At1g04910 OS=Arabidopsis thaliana (Mouse-ear cress) PE=1 SV=1	conserved hypothetical protein [Ricinus communis]
T2_Unigene_BMK.17694	--	--	--	--	--	PREDICTED: uncharacterized protein LOC101263287 [Solanum lycopersicum]
CL21677Contig1	[K]	Transcription	Molecular Function: catalytic activity (GO:0003824);; Cellular Component: nucleus (GO:0005634);; Biological Process: transcription from RNA polymerase II promoter (GO:0006366);; Molecular Function: organic cyclic compound binding (GO:0097159);; Molecular Function: heterocyclic compound binding (GO:1901363);;	K03139|1e-125|vvi:100263243|hypothetical protein LOC100263243	--	PREDICTED: general transcription factor IIF subunit 2 [Vitis vinifera]
CL4692Contig1	--	--	--	--	Dirigent protein 21 (Precursor) GN=DIR21 OS=Arabidopsis thaliana (Mouse-ear cress) PE=1 SV=1	PREDICTED: disease resistance response protein 206-like [Vitis vinifera]
T1_Unigene_BMK.31785	[O]	Posttranslational modification, protein turnover, chaperones	Biological Process: cellular process (GO:0009987);; Molecular Function: protein histidine kinase binding (GO:0043424);; Biological Process: single-organism process (GO:0044699);;	--	MATH domain-containing protein At5g43560 GN=At5g43560 OS=Arabidopsis thaliana (Mouse-ear cress) PE=1 SV=1	hypothetical protein PRUPE_ppa000480mg [Prunus persica]
CL23339Contig1	[K]	Transcription	Molecular Function: calcium-transporting ATPase activity (GO:0005388);; Cellular Component: cytosol (GO:0005829);;	K03626|2e-88|vvi:100246856|hypothetical protein LOC100246856	Nascent polypeptide-associated complex subunit alpha-like protein 4 GN=At4g10480 OS=Arabidopsis thaliana (Mouse-ear cress) PE=2 SV=1	PREDICTED: nascent polypeptide-associated complex subunit alpha-like protein 2-like [Solanum lycopersicum]
T2_Unigene_BMK.15053	--	--	--	--	Putative disease resistance protein RGA3 GN=RGA3 OS=Solanum bulbocastanum (Wild potato) PE=2 SV=2	NBS-LRR resistance-like protein RGC260 [Helianthus annuus]
T2_Unigene_BMK.21656	--	--	Molecular Function: organic cyclic compound binding (GO:0097159);; Molecular Function: heterocyclic compound binding (GO:1901363);;	--	Glycine-rich RNA-binding protein GRP2A OS=Sinapis alba (White mustard) PE=2 SV=1	hypothetical protein PRUPE_ppa005348mg [Prunus persica]
CL16671Contig1	[P]	Inorganic ion transport and metabolism	Cellular Component: plasma membrane (GO:0005886);; Biological Process: salicylic acid biosynthetic process (GO:0009697);; Biological Process: salicylic acid mediated signaling pathway (GO:0009863);; Biological Process: metal ion transport (GO:0030001);; Biological Process: endoplasmic reticulum unfolded protein response (GO:0030968);; Biological Process: negative regulation of defense response (G…	--	--	Magnesium transporter CorA-like family protein isoform 1 [Theobroma cacao]
CL1124Contig1	[S]	Function unknown	Biological Process: response to molecule of bacterial origin (GO:0002237);; Molecular Function: protein serine/threonine kinase activity (GO:0004674);; Molecular Function: ATP binding (GO:0005524);; Cellular Component: plasma membrane (GO:0005886);; Biological Process: protein phosphorylation (GO:0006468);; Biological Process: transmembrane receptor protein tyrosine kinase signaling pathway (GO:0…	--	Probable LRR receptor-like serine/threonine-protein kinase At1g12460 (Precursor) GN=At1g12460 OS=Arabidopsis thaliana (Mouse-ear cress) PE=1 SV=1	leucine-rich repeat transmembrane protein kinase, putative [Ricinus communis]
T2_Unigene_BMK.24117	[GC]	--	Biological Process: response to abiotic stimulus (GO:0009628);; Molecular Function: UDP-glucosyltransferase activity (GO:0035251);;	--	Limonoid UDP-glucosyltransferase OS=Citrus unshiu (Satsuma mandarin) PE=2 SV=1	resveratrol/hydroxycinnamic acid O-glucosyltransferase [Vitis labrusca]
T1_Unigene_BMK.5837	[G]	Carbohydrate transport and metabolism	Molecular Function: nucleotide binding (GO:0000166);; Molecular Function: NAD+ kinase activity (GO:0003951);; Cellular Component: cytosol (GO:0005829);; Biological Process: NADP biosynthetic process (GO:0006741);; Biological Process: phosphorylation (GO:0016310);; Biological Process: NAD metabolic process (GO:0019674);; Molecular Function: NADH kinase activity (GO:0042736);;	--	Probable NADH kinase GN=OSJNBb0085I16.26 OS=Oryza sativa subsp. japonica (Rice) PE=2 SV=1	predicted protein [Populus trichocarpa]
T2_Unigene_BMK.12120	--	--	Cellular Component: mitochondrion (GO:0005739);; Cellular Component: endosome (GO:0005768);; Cellular Component: Golgi apparatus (GO:0005794);; Cellular Component: trans-Golgi network (GO:0005802);; Biological Process: protein glycosylation (GO:0006486);; Molecular Function: galactosyltransferase activity (GO:0008378);; Cellular Component: integral component of membrane (GO:0016021);; Biological …	--	Probable beta-1,3-galactosyltransferase 11 GN=B3GALT11 OS=Arabidopsis thaliana (Mouse-ear cress) PE=2 SV=1	beta 1,3-glycosyltransferase-like protein I [Solanum lycopersicum]
T1_Unigene_BMK.27746	[LR]	--	Molecular Function: isopentenyl-diphosphate delta-isomerase activity (GO:0004452);; Molecular Function: protein binding (GO:0005515);; Cellular Component: vacuole (GO:0005773);; Cellular Component: cytosol (GO:0005829);; Biological Process: proteolysis (GO:0006508);; Molecular Function: dipeptidyl-peptidase activity (GO:0008239);;	--	Nudix hydrolase 3 GN=F20B17.11 OS=Arabidopsis thaliana (Mouse-ear cress) PE=1 SV=1	PREDICTED: nudix hydrolase 3-like [Fragaria vesca subsp. vesca]
CL20936Contig1	--	--	Cellular Component: nucleus (GO:0005634);; Cellular Component: plasma membrane (GO:0005886);; Biological Process: amino acid transport (GO:0006865);;	--	--	hypothetical protein PRUPE_ppa003760mg [Prunus persica]
T1_Unigene_BMK.5908	[O]	Posttranslational modification, protein turnover, chaperones	Biological Process: cellular process (GO:0009987);; Molecular Function: ligase activity (GO:0016874);;	K10591|1e-18|rcu:RCOM_0401100|hypothetical protein	E3 ubiquitin-protein ligase UPL5 GN=UPL5 OS=Arabidopsis thaliana (Mouse-ear cress) PE=1 SV=1	PREDICTED: E3 ubiquitin-protein ligase UPL5-like [Glycine max]
CL22940Contig1	--	--	Biological Process: mitotic G2 phase (GO:0000085);; Biological Process: mRNA splicing, via spliceosome (GO:0000398);; Molecular Function: ion channel activity (GO:0005216);; Cellular Component: nucleus (GO:0005634);; Biological Process: protein targeting to mitochondrion (GO:0006626);; Biological Process: chloride transport (GO:0006821);; Biological Process: cell volume homeostasis (GO:0006884);;…	K05019|1e-109|pop:POPTR_570580|hypothetical protein	Chloride conductance regulatory protein ICln GN=At5g62290 OS=Arabidopsis thaliana (Mouse-ear cress) PE=2 SV=1	hypothetical protein PRUPE_ppa010981mg [Prunus persica]
T2_Unigene_BMK.27005	--	--	Cellular Component: nucleus (GO:0005634);;	K13151|0.0|vvi:100249176|hypothetical protein LOC100249176	--	PREDICTED: snurportin-1 [Vitis vinifera]
T1_Unigene_BMK.31920	[R]	General function prediction only	--	--	C2 domain-containing protein At1g53590 OS=Arabidopsis thaliana (Mouse-ear cress) PE=1 SV=2	PREDICTED: C2 domain-containing protein At1g53590-like [Solanum lycopersicum]
CL3038Contig2	--	--	Molecular Function: hydrolase activity (GO:0016787);; Molecular Function: purine ribonucleoside binding (GO:0032550);; Molecular Function: adenyl ribonucleotide binding (GO:0032559);; Molecular Function: anion binding (GO:0043168);; Biological Process: response to stimulus (GO:0050896);;	--	Probable WRKY transcription factor 16 GN=WRKY16 OS=Arabidopsis thaliana (Mouse-ear cress) PE=2 SV=1	TIR_3 [Helianthus annuus]
T1_Unigene_BMK.24711	[R]	General function prediction only	Molecular Function: metalloendopeptidase activity (GO:0004222);; Cellular Component: mitochondrion (GO:0005739);; Biological Process: proteolysis (GO:0006508);; Molecular Function: zinc ion binding (GO:0008270);; Cellular Component: chloroplast (GO:0009507);;	--	Ubiquinol-cytochrome-c reductase complex core protein I, mitochondrial (Precursor) OS=Euglena gracilis PE=2 SV=1	PREDICTED: probable zinc protease PqqL-like [Solanum lycopersicum]
CL2718Contig1	--	--	Molecular Function: calcium-transporting ATPase activity (GO:0005388);; Molecular Function: ATP binding (GO:0005524);; Cellular Component: nucleus (GO:0005634);; Cellular Component: vacuolar membrane (GO:0005774);; Cellular Component: plasma membrane (GO:0005886);; Biological Process: ATP biosynthetic process (GO:0006754);; Biological Process: calcium ion transport (GO:0006816);; Biological Proce…	--	Calcium-transporting ATPase 4, endoplasmic reticulum-type GN=ECA4 OS=Arabidopsis thaliana (Mouse-ear cress) PE=2 SV=2	PREDICTED: calcium-transporting ATPase 4, endoplasmic reticulum-type-like [Solanum lycopersicum]
T2_Unigene_BMK.17128	[S]	Function unknown	Biological Process: response to hormone (GO:0009725);; Biological Process: response to oxygen-containing compound (GO:1901700);;	--	Extensin-3 (Precursor) GN=F16F4.4 OS=Arabidopsis thaliana (Mouse-ear cress) PE=2 SV=3	hypothetical protein SORBIDRAFT_09g030460 [Sorghum bicolor]
CL1683Contig1	--	--	Biological Process: protein targeting to membrane (GO:0006612);; Biological Process: fatty acid metabolic process (GO:0006631);; Biological Process: response to water deprivation (GO:0009414);; Biological Process: response to wounding (GO:0009611);; Biological Process: response to fungus (GO:0009620);; Biological Process: jasmonic acid biosynthetic process (GO:0009695);; Biological Process: respo…	--	Jasmonate O-methyltransferase GN=JMT OS=Brassica rapa subsp. pekinensis (Chinese cabbage) PE=1 SV=1	predicted protein [Populus trichocarpa]
CL18410Contig1	--	--	Cellular Component: chloroplast (GO:0009507);; Biological Process: photoperiodism, flowering (GO:0048573);;	--	--	PREDICTED: IST1 homolog [Glycine max]
T3_Unigene_BMK.30180	[R]	General function prediction only	Cellular Component: cytoplasm (GO:0005737);; Cellular Component: heterotrimeric G-protein complex (GO:0005834);; Biological Process: photoperiodism, flowering (GO:0048573);; Cellular Component: Cul4-RING ubiquitin ligase complex (GO:0080008);;	--	LEC14B homolog OS=Prunus armeniaca (Apricot) PE=2 SV=1	Transducin/WD40 repeat-like superfamily protein isoform 2 [Theobroma cacao]
CL755Contig1	--	--	--	--	--	predicted protein [Populus trichocarpa]
T1_Unigene_BMK.11038	--	--	Biological Process: defense response (GO:0006952);; Molecular Function: organic cyclic compound binding (GO:0097159);; Molecular Function: heterocyclic compound binding (GO:1901363);;	--	--	TIR-NBS-LRR resistance-like protein RGC151 [Helianthus annuus]
T2_Unigene_BMK.18605	--	--	--	K13108|1e-140|vvi:100267032|hypothetical protein LOC100267032	FHA domain-containing protein DDL GN=DDL OS=Arabidopsis thaliana (Mouse-ear cress) PE=1 SV=1	PREDICTED: FHA domain-containing protein DDL-like [Vitis vinifera]
T1_Unigene_BMK.7941	--	--	Molecular Function: nucleic acid binding (GO:0003676);; Cellular Component: cytosol (GO:0005829);; Biological Process: protein import into nucleus (GO:0006606);;	K13210|0.0|vvi:100259454|hypothetical protein LOC100259454	Glutenin, high molecular weight subunit DX5 (Precursor) GN=GLU-1D-1D OS=Triticum aestivum (Wheat) PE=3 SV=5	hypothetical protein PRUPE_ppa002323mg [Prunus persica]
T1_Unigene_BMK.2208	--	--	Cellular Component: nucleus (GO:0005634);;	--	--	unnamed protein product [Vitis vinifera]
T1_Unigene_BMK.36320	[L]	Replication, recombination and repair	Biological Process: double-strand break repair via homologous recombination (GO:0000724);; Molecular Function: DNA binding (GO:0003677);; Molecular Function: ATP binding (GO:0005524);; Cellular Component: nucleus (GO:0005634);; Biological Process: DNA-dependent DNA replication (GO:0006261);; Molecular Function: ATP-dependent helicase activity (GO:0008026);; Biological Process: negative regulation…	--	--	DEAD/DEAH box RNA helicase family protein, putative isoform 2 [Theobroma cacao]
T2_Unigene_BMK.25661	[RTKL]	--	Biological Process: activation of MAPKK activity (GO:0000186);; Biological Process: polysaccharide biosynthetic process (GO:0000271);; Molecular Function: MAP kinase kinase kinase activity (GO:0004709);; Molecular Function: ATP binding (GO:0005524);; Cellular Component: nucleus (GO:0005634);; Cellular Component: cytosol (GO:0005829);; Cellular Component: plasma membrane (GO:0005886);; Biological …	--	Leucine-rich repeat receptor-like serine/threonine-protein kinase BAM1 (Precursor) GN=BAM1 OS=Arabidopsis thaliana (Mouse-ear cress) PE=1 SV=1	Leucine-rich receptor-like protein kinase family protein [Theobroma cacao]
CL20771Contig1	--	--	Biological Process: regulation of transcription, DNA-templated (GO:0006355);; Biological Process: gravitropism (GO:0009630);; Biological Process: primary shoot apical meristem specification (GO:0010072);;	--	Protein TOPLESS GN=F7H2.9 OS=Arabidopsis thaliana (Mouse-ear cress) PE=1 SV=1	PREDICTED: topless-related protein 4-like [Cucumis sativus]
T1_Unigene_BMK.28841	--	--	--	--	F-box protein CPR30 GN=CPR30 OS=Arabidopsis thaliana (Mouse-ear cress) PE=1 SV=2	PREDICTED: F-box protein At3g07870-like [Fragaria vesca subsp. vesca]
T3_Unigene_BMK.5298	[R]	General function prediction only	Cellular Component: nucleus (GO:0005634);; Cellular Component: cytosol (GO:0005829);;	--	Cytokinin riboside 5&apos;-monophosphate phosphoribohydrolase LOG3 GN=LOG3 OS=Arabidopsis thaliana (Mouse-ear cress) PE=1 SV=1	PREDICTED: cytokinin riboside 5&apos;-monophosphate phosphoribohydrolase LOG3-like isoform X2 [Cicer arietinum]
T2_Unigene_BMK.10128	--	--	--	--	--	predicted protein [Populus trichocarpa]
CL11746Contig1	--	--	Cellular Component: chloroplast (GO:0009507);;	--	--	predicted protein [Populus trichocarpa]
T1_Unigene_BMK.23363	--	--	Cellular Component: chloroplast thylakoid membrane (GO:0009535);;	--	--	PREDICTED: uncharacterized protein LOC101259889 [Solanum lycopersicum]
T1_Unigene_BMK.37249	--	--	--	--	Putative ribonuclease H protein At1g65750 GN=At1g65750 OS=Arabidopsis thaliana (Mouse-ear cress) PE=3 SV=1	predicted protein [Populus trichocarpa]
CL1349Contig1	--	--	Biological Process: metabolic process (GO:0008152);; Cellular Component: cytoplasmic membrane-bounded vesicle (GO:0016023);; Molecular Function: hydrolase activity, acting on ester bonds (GO:0016788);;	K01051|1e-117|rcu:RCOM_1179070|Pectinesterase-3 precursor, putative (EC:3.1.1.11)	Pectinesterase 2 (Precursor) GN=T18A20.6 OS=Arabidopsis thaliana (Mouse-ear cress) PE=2 SV=2	PREDICTED: probable pectinesterase/pectinesterase inhibitor 40-like [Solanum lycopersicum]
CL9844Contig1	[RTKL]	--	Molecular Function: protein serine/threonine kinase activity (GO:0004674);; Molecular Function: ATP binding (GO:0005524);; Cellular Component: nucleus (GO:0005634);; Biological Process: protein phosphorylation (GO:0006468);;	--	Probable receptor-like serine/threonine-protein kinase At5g57670 GN=At5g57670 OS=Arabidopsis thaliana (Mouse-ear cress) PE=2 SV=1	PREDICTED: probable receptor-like serine/threonine-protein kinase At5g57670-like [Fragaria vesca subsp. vesca]
T1_Unigene_BMK.33437	--	--	Biological Process: microtubule cytoskeleton organization (GO:0000226);; Molecular Function: binding (GO:0005488);; Biological Process: chromatin silencing (GO:0006342);; Cellular Component: microtubule cytoskeleton (GO:0015630);; Biological Process: cell cycle process (GO:0022402);; Biological Process: histone lysine methylation (GO:0034968);; Cellular Component: protein complex (GO:0043234);; C…	--	WEB family protein At3g02930, chloroplastic (Precursor) GN=At3g02930 OS=Arabidopsis thaliana (Mouse-ear cress) PE=2 SV=1	PREDICTED: uncharacterized protein LOC100266768 [Vitis vinifera]
T3_Unigene_BMK.40881	--	--	--	--	--	Ankyrin repeat family protein, putative [Theobroma cacao]
CL19832Contig1	--	--	Cellular Component: mitochondrion (GO:0005739);; Cellular Component: vacuole (GO:0005773);; Cellular Component: plasma membrane (GO:0005886);; Cellular Component: chloroplast envelope (GO:0009941);; Cellular Component: integral component of membrane (GO:0016021);;	--	--	hypothetical protein PRUPE_ppa010176mg [Prunus persica]
CL18695Contig1	[Q]	Secondary metabolites biosynthesis, transport and catabolism	Molecular Function: copper ion binding (GO:0005507);; Cellular Component: extracellular space (GO:0005615);; Molecular Function: L-ascorbate oxidase activity (GO:0008447);; Biological Process: oxidation-reduction process (GO:0055114);;	--	L-ascorbate oxidase homolog (Precursor) OS=Nicotiana tabacum (Common tobacco) PE=1 SV=1	ntp805 [Nicotiana tabacum]
CL4844Contig1	--	--	Cellular Component: endosome (GO:0005768);; Cellular Component: Golgi apparatus (GO:0005794);; Cellular Component: trans-Golgi network (GO:0005802);; Molecular Function: S-adenosylmethionine-dependent methyltransferase activity (GO:0008757);; Cellular Component: integral component of membrane (GO:0016021);; Biological Process: methylation (GO:0032259);; Biological Process: cell wall pectin metabo…	--	Probable methyltransferase PMT13 GN=At4g00740 OS=Arabidopsis thaliana (Mouse-ear cress) PE=1 SV=1	hypothetical protein PRUPE_ppa003145mg [Prunus persica]
T3_Unigene_BMK.18939	--	--	Molecular Function: copper ion binding (GO:0005507);; Cellular Component: plant-type cell wall (GO:0009505);; Cellular Component: membrane (GO:0016020);; Molecular Function: oxidoreductase activity (GO:0016491);; Cellular Component: apoplast (GO:0048046);; Biological Process: oxidation-reduction process (GO:0055114);;	--	L-ascorbate oxidase homolog (Precursor) OS=Nicotiana tabacum (Common tobacco) PE=1 SV=1	predicted protein [Populus trichocarpa]
CL4180Contig1	--	--	--	--	--	PREDICTED: uncharacterized protein LOC100267736 [Vitis vinifera]
CL10727Contig1	--	--	Cellular Component: nucleus (GO:0005634);; Biological Process: acetyl-CoA metabolic process (GO:0006084);; Biological Process: DNA replication initiation (GO:0006270);; Biological Process: regulation of DNA replication (GO:0006275);; Biological Process: chromatin silencing (GO:0006342);; Cellular Component: chloroplast (GO:0009507);; Biological Process: chloroplast organization (GO:0009658);; Bio…	K10727|4e-34|vvi:100263560|hypothetical protein LOC100263560	CDT1-like protein a, chloroplastic (Precursor) GN=CDT1A OS=Arabidopsis thaliana (Mouse-ear cress) PE=1 SV=1	PREDICTED: CDT1-like protein a, chloroplastic-like [Solanum lycopersicum]
T3_Unigene_BMK.29324	--	--	--	--	--	hypothetical protein PRUPE_ppa001411mg [Prunus persica]
T3_Unigene_BMK.30753	[P]	Inorganic ion transport and metabolism	Cellular Component: endosome (GO:0005768);; Biological Process: regulation of pH (GO:0006885);; Biological Process: lithium ion transport (GO:0010351);; Molecular Function: sodium:hydrogen antiporter activity (GO:0015385);; Cellular Component: integral component of membrane (GO:0016021);; Biological Process: sodium ion transmembrane transport (GO:0035725);;	K14724|0.0|vvi:100264300|similar to Na+/H+ antiporter	Sodium/hydrogen exchanger 6 GN=NHX6 OS=Arabidopsis thaliana (Mouse-ear cress) PE=1 SV=3	Na+/H+ antiporter 6 isoform 2 [Theobroma cacao]
CL19466Contig1	--	--	Molecular Function: magnesium ion binding (GO:0000287);; Molecular Function: terpene synthase activity (GO:0010333);; Biological Process: diterpenoid metabolic process (GO:0016101);; Molecular Function: intramolecular lyase activity (GO:0016872);; Cellular Component: intracellular membrane-bounded organelle (GO:0043231);; Cellular Component: cytoplasmic part (GO:0044444);;	K04120|0.0|pop:POPTR_798561|CPS1	Ent-copalyl diphosphate synthase, chloroplastic (Precursor) OS=Pisum sativum (Garden pea) PE=2 SV=1	copalyl pyrophosphate synthase 1 [Stevia ovata]
T1_Unigene_BMK.34174	[P]	Inorganic ion transport and metabolism	Molecular Function: carbonate dehydratase activity (GO:0004089);; Molecular Function: calcium channel activity (GO:0005262);; Molecular Function: calcium-transporting ATPase activity (GO:0005388);; Molecular Function: calmodulin binding (GO:0005516);; Molecular Function: ATP binding (GO:0005524);; Cellular Component: endoplasmic reticulum membrane (GO:0005789);; Cellular Component: plasma membran…	K01537|3e-82|ath:AT4G37640|ACA2	Calcium-transporting ATPase 2, plasma membrane-type GN=ACA2 OS=Arabidopsis thaliana (Mouse-ear cress) PE=1 SV=1	plasma membrane-type calcium ATPase [Arabidopsis thaliana]
CL5603Contig1	[M]	Cell wall/membrane/envelope biogenesis	--	--	--	PREDICTED: uncharacterized protein LOC101259006 [Solanum lycopersicum]
T3_Unigene_BMK.7176	--	--	--	K02154|2e-08|vvi:100258865|hypothetical protein LOC100258865	Vacuolar proton ATPase a3 GN=VHA-a3 OS=Arabidopsis thaliana (Mouse-ear cress) PE=1 SV=1	JHL18I08.13 [Jatropha curcas]
CL923Contig1	--	--	Cellular Component: intracellular membrane-bounded organelle (GO:0043231);; Biological Process: primary metabolic process (GO:0044238);; Biological Process: cellular macromolecule metabolic process (GO:0044260);; Molecular Function: metal ion binding (GO:0046872);;	--	Zinc finger CCCH domain-containing protein 19 GN=F16F14 OS=Arabidopsis thaliana (Mouse-ear cress) PE=1 SV=3	PREDICTED: uncharacterized protein LOC100833705 [Brachypodium distachyon]
T3_Unigene_BMK.1651	--	--	--	--	--	hypothetical protein ZEAMMB73_428483, partial [Zea mays]
T3_Unigene_BMK.22318	--	--	Molecular Function: DNA binding (GO:0003677);; Cellular Component: mitochondrion (GO:0005739);; Biological Process: DNA recombination (GO:0006310);; Molecular Function: zinc ion binding (GO:0008270);; Molecular Function: electron carrier activity (GO:0009055);; Cellular Component: plastid (GO:0009536);; Biological Process: DNA integration (GO:0015074);; Molecular Function: hydrolase activity, act…	--	Endonuclease OS=Nicotiana tabacum (Common tobacco) PE=2 SV=1	hypothetical protein [Prunus persica]
CL8795Contig1	[L]	Replication, recombination and repair	Cellular Component: nuclear chromosome (GO:0000228);; Molecular Function: four-way junction DNA binding (GO:0000400);; Biological Process: meiotic mismatch repair (GO:0000710);; Biological Process: cytokinesis by cell plate formation (GO:0000911);; Molecular Function: damaged DNA binding (GO:0003684);; Molecular Function: protein binding (GO:0005515);; Molecular Function: ATP binding (GO:0005524)…	--	DNA mismatch repair protein MSH7 GN=MOB24.2 OS=Arabidopsis thaliana (Mouse-ear cress) PE=1 SV=1	PREDICTED: DNA mismatch repair protein Msh6-2 [Vitis vinifera]
T2_Unigene_BMK.22126	[C]	Energy production and conversion	--	--	Protein TIFY 8 GN=TIFY8 OS=Arabidopsis thaliana (Mouse-ear cress) PE=1 SV=1	PREDICTED: protein TIFY 8-like [Vitis vinifera]
T3_Unigene_BMK.29405	--	--	Biological Process: cellular process (GO:0009987);;	K13171|0.0|vvi:100262120|hypothetical protein LOC100262120	Arginine/serine-rich protein 45 GN=F19K19.9 OS=Arabidopsis thaliana (Mouse-ear cress) PE=1 SV=1	PREDICTED: uncharacterized protein LOC100262120 [Vitis vinifera]
T1_Unigene_BMK.37265	--	--	Biological Process: response to stress (GO:0006950);;	--	--	alpha-crystallin domain of heat shock protein-containing protein [Arabidopsis thaliana]
T1_Unigene_BMK.31000	--	--	Molecular Function: calmodulin binding (GO:0005516);; Cellular Component: nucleus (GO:0005634);;	--	Protein IQ-DOMAIN 1 GN=IQD1 OS=Arabidopsis thaliana (Mouse-ear cress) PE=1 SV=1	unnamed protein product [Vitis vinifera]
CL6239Contig1	--	--	--	--	Olee1-like protein (Precursor) OS=Betula pendula (European white birch) PE=2 SV=1	Olee1-like protein [Theobroma cacao]
T3_Unigene_BMK.35442	[G]	Carbohydrate transport and metabolism	Biological Process: response to hypoxia (GO:0001666);; Molecular Function: starch synthase activity (GO:0009011);; Cellular Component: amyloplast (GO:0009501);; Cellular Component: chloroplast (GO:0009507);; Biological Process: amylopectin biosynthetic process (GO:0010021);; Biological Process: myo-inositol hexakisphosphate biosynthetic process (GO:0010264);; Biological Process: starch biosynthet…	K00703|2e-82|vvi:100261002|similar to starch synthase	Granule-bound starch synthase 2, chloroplastic/amyloplastic (Precursor) GN=SS2 OS=Solanum tuberosum (Potato) PE=1 SV=3	PREDICTED: granule-bound starch synthase 2, chloroplastic/amyloplastic-like [Vitis vinifera]
T1_Unigene_BMK.29442	[C]	Energy production and conversion	Cellular Component: mitochondrial proton-transporting ATP synthase complex, catalytic core F(1) (GO:0000275);; Molecular Function: ATP binding (GO:0005524);; Biological Process: ATP catabolic process (GO:0006200);; Biological Process: ATP synthesis coupled proton transport (GO:0015986);; Biological Process: ATP hydrolysis coupled proton transport (GO:0015991);; Molecular Function: proton-transpor…	K02133|1e-129|vvi:100261031|hypothetical protein LOC100261031	ATP synthase subunit beta, mitochondrial (Precursor) GN=ATPB OS=Zea mays (Maize) PE=1 SV=1	PREDICTED: ATP synthase subunit beta, mitochondrial-like [Cucumis sativus]
CL9943Contig1	--	--	--	--	--	PREDICTED: uncharacterized protein LOC100242256 [Vitis vinifera]
T1_Unigene_BMK.20021	--	--	Molecular Function: protein tyrosine kinase activity (GO:0004713);; Molecular Function: ATP binding (GO:0005524);; Biological Process: protein phosphorylation (GO:0006468);; Biological Process: plant-type cell wall modification (GO:0009827);; Biological Process: pollen tube growth (GO:0009860);;	--	Probable protein kinase At2g41970 GN=At2g41970 OS=Arabidopsis thaliana (Mouse-ear cress) PE=2 SV=1	Kinase superfamily protein [Theobroma cacao]
T2_Unigene_BMK.16685	--	--	Molecular Function: ubiquitin-protein ligase activity (GO:0004842);; Cellular Component: mitochondrion (GO:0005739);; Biological Process: mitochondrion organization (GO:0007005);; Molecular Function: zinc ion binding (GO:0008270);; Biological Process: chloroplast organization (GO:0009658);; Cellular Component: chloroplast envelope (GO:0009941);; Biological Process: protein ubiquitination (GO:0016…	--	Probable E3 ubiquitin-protein ligase XBOS34 OS=Oryza sativa subsp. japonica (Rice) PE=2 SV=1	PREDICTED: mitochondrial ubiquitin ligase activator of nfkb 1-A-like isoform 2 [Solanum lycopersicum]
T1_Unigene_BMK.39114	--	--	--	--	--	predicted protein [Ajellomyces capsulatus NAm1]
T1_Unigene_BMK.34409	--	--	Biological Process: mitotic cell cycle (GO:0000278);; Biological Process: cytokinesis by cell plate formation (GO:0000911);; Cellular Component: cytoplasm (GO:0005737);; Biological Process: DNA methylation (GO:0006306);; Biological Process: methylation-dependent chromatin silencing (GO:0006346);; Biological Process: leaf morphogenesis (GO:0009965);; Cellular Component: actin cytoskeleton (GO:0015…	--	Villin-1 GN=VLN1 OS=Arabidopsis thaliana (Mouse-ear cress) PE=2 SV=2	unnamed protein product [Vitis vinifera]
T1_Unigene_BMK.15284	[J]	Translation, ribosomal structure and biogenesis	Molecular Function: RNA binding (GO:0003723);; Biological Process: rRNA processing (GO:0006364);; Cellular Component: chloroplast stroma (GO:0009570);; Cellular Component: chloroplast envelope (GO:0009941);; Biological Process: chlorophyll biosynthetic process (GO:0015995);; Cellular Component: membrane (GO:0016020);; Cellular Component: ribonucleoprotein complex (GO:0030529);;	--	30S ribosomal protein S20, chloroplastic (Precursor) GN=RPS20 OS=Arabidopsis thaliana (Mouse-ear cress) PE=2 SV=1	PREDICTED: 30S ribosomal protein S20, chloroplastic [Vitis vinifera]
CL6358Contig1	[R]	General function prediction only	Molecular Function: nucleic acid binding (GO:0003676);; Molecular Function: ATP binding (GO:0005524);; Cellular Component: nucleus (GO:0005634);; Biological Process: sister chromatid cohesion (GO:0007062);; Molecular Function: ATP-dependent helicase activity (GO:0008026);; Biological Process: chromatin silencing by small RNA (GO:0031048);; Biological Process: meiotic chromosome segregation (GO:00…	--	ATP-dependent DNA helicase Q-like 5 GN=F28L5.4 OS=Arabidopsis thaliana (Mouse-ear cress) PE=2 SV=2	unnamed protein product [Vitis vinifera]
T3_Unigene_BMK.30161	[O]	Posttranslational modification, protein turnover, chaperones	Molecular Function: ATP binding (GO:0005524);; Cellular Component: cell wall (GO:0005618);; Cellular Component: mitochondrial matrix (GO:0005759);; Cellular Component: vacuolar membrane (GO:0005774);; Cellular Component: Golgi apparatus (GO:0005794);; Cellular Component: plasma membrane (GO:0005886);; Biological Process: protein folding (GO:0006457);; Biological Process: response to heat (GO:0009…	K04043|0.0|pop:POPTR_833144|hypothetical protein	Heat shock 70 kDa protein, mitochondrial (Precursor) OS=Phaseolus vulgaris (Kidney bean) PE=1 SV=1	hypothetical protein PRUPE_ppa001973mg [Prunus persica]
T3_Unigene_BMK.31370	[K]	Transcription	Molecular Function: 3'-5'-exoribonuclease activity (GO:0000175);; Molecular Function: RNA binding (GO:0003723);; Cellular Component: mitochondrion (GO:0005739);; Biological Process: rRNA processing (GO:0006364);; Biological Process: tRNA metabolic process (GO:0006399);; Cellular Component: chloroplast (GO:0009507);; Biological Process: embryo development ending in seed dormancy (GO:0009793);; Bio…	--	Ribonuclease II, chloroplastic/mitochondrial (Precursor) GN=T1E22.10 OS=Arabidopsis thaliana (Mouse-ear cress) PE=1 SV=1	PREDICTED: uncharacterized ribonuclease sll1290-like [Vitis vinifera]
CL10281Contig1	[I]	Lipid transport and metabolism	Molecular Function: carboxylic ester hydrolase activity (GO:0052689);;	--	Probable carboxylesterase 12 GN=CXE12 OS=Arabidopsis thaliana (Mouse-ear cress) PE=2 SV=1	Hormone-sensitive lipase [Medicago truncatula]
T3_Unigene_BMK.26684	--	--	Molecular Function: hydrolase activity (GO:0016787);;	--	--	hypothetical protein MTR_3g031430 [Medicago truncatula]
T3_Unigene_BMK.12784	--	--	Molecular Function: phosphatidylinositol-3-phosphatase activity (GO:0004438);; Molecular Function: protein tyrosine phosphatase activity (GO:0004725);; Cellular Component: nucleus (GO:0005634);; Biological Process: systemic acquired resistance (GO:0009627);; Biological Process: salicylic acid biosynthetic process (GO:0009697);; Biological Process: inositol trisphosphate metabolic process (GO:0032…	--	--	PREDICTED: myotubularin-related protein 2-like [Glycine max]
T1_Unigene_BMK.24727	[R]	General function prediction only	Cellular Component: cytoplasm (GO:0005737);; Molecular Function: RNA methyltransferase activity (GO:0008173);; Biological Process: chloroplast organization (GO:0009658);; Biological Process: tRNA methylation (GO:0030488);; Biological Process: protein targeting to chloroplast (GO:0045036);; Molecular Function: iron-sulfur cluster binding (GO:0051536);; Biological Process: rRNA base methylation (GO…	K06941|1e-59|pop:POPTR_563910|hypothetical protein	--	PREDICTED: probable dual-specificity RNA methyltransferase RlmN-like [Fragaria vesca subsp. vesca]
CL2267Contig1	--	--	Biological Process: primary metabolic process (GO:0044238);; Biological Process: cellular macromolecule metabolic process (GO:0044260);;	--	Protein decapping 5 GN=DCP5 OS=Arabidopsis thaliana (Mouse-ear cress) PE=1 SV=1	PREDICTED: uncharacterized protein LOC100242198 [Vitis vinifera]
CL10026Contig1	[RTKL]	--	Molecular Function: G-protein coupled receptor kinase activity (GO:0004703);; Molecular Function: protein tyrosine kinase activity (GO:0004713);; Molecular Function: ATP binding (GO:0005524);; Cellular Component: extracellular region (GO:0005576);; Cellular Component: plasma membrane (GO:0005886);; Biological Process: protein phosphorylation (GO:0006468);; Biological Process: response to nematode…	--	Protein STRUBBELIG-RECEPTOR FAMILY 8 (Precursor) GN=SRF8 OS=Arabidopsis thaliana (Mouse-ear cress) PE=2 SV=1	PREDICTED: protein STRUBBELIG-RECEPTOR FAMILY 8-like [Solanum lycopersicum]
T1_Unigene_BMK.17578	--	--	--	--	--	conserved hypothetical protein [Ricinus communis]
CL640Contig2	--	--	Biological Process: mitotic cell cycle (GO:0000278);; Biological Process: double-strand break repair via homologous recombination (GO:0000724);; Cellular Component: nuclear chromatin (GO:0000790);; Cellular Component: synaptonemal complex (GO:0000795);; Molecular Function: single-stranded DNA binding (GO:0003697);; Molecular Function: ATP binding (GO:0005524);; Cellular Component: chiasma (GO:000…	K08734|5e-85|vvi:100259636|hypothetical protein LOC100259636	DNA mismatch repair protein MLH1 GN=MLH1 OS=Arabidopsis thaliana (Mouse-ear cress) PE=2 SV=1	hypothetical protein M569_04102, partial [Genlisea aurea]
CL22643Contig1	[H]	Coenzyme transport and metabolism	Molecular Function: tetrahydrofolylpolyglutamate synthase activity (GO:0004326);; Molecular Function: ATP binding (GO:0005524);; Cellular Component: mitochondrion (GO:0005739);; Cellular Component: cytosol (GO:0005829);; Biological Process: one-carbon metabolic process (GO:0006730);; Cellular Component: chloroplast stroma (GO:0009570);; Biological Process: tetrahydrofolylpolyglutamate biosyntheti…	K01930|1e-111|pop:POPTR_567359|FPGS3	Folylpolyglutamate synthase GN=At5g05980 OS=Arabidopsis thaliana (Mouse-ear cress) PE=1 SV=1	folylpolyglutamate synthase [Populus trichocarpa]
T3_Unigene_BMK.29985	--	--	Molecular Function: nucleic acid binding (GO:0003676);; Biological Process: cellular metabolic process (GO:0044237);; Molecular Function: metal ion binding (GO:0046872);;	K10643|2e-09|pop:POPTR_916345|hypothetical protein	--	hypothetical protein M569_05224, partial [Genlisea aurea]
T3_Unigene_BMK.31253	--	--	Molecular Function: metallocarboxypeptidase activity (GO:0004181);; Biological Process: proteolysis (GO:0006508);; Molecular Function: zinc ion binding (GO:0008270);; Cellular Component: plastid (GO:0009536);; Cellular Component: membrane (GO:0016020);;	--	--	PREDICTED: carboxypeptidase A2-like [Vitis vinifera]
CL3575Contig1	--	--	Molecular Function: oxidoreductase activity (GO:0016491);; Molecular Function: heme binding (GO:0020037);; Cellular Component: intracellular membrane-bounded organelle (GO:0043231);;	--	Membrane steroid-binding protein 2 GN=T21J18_160 OS=Arabidopsis thaliana (Mouse-ear cress) PE=1 SV=1	hypothetical protein M569_06296, partial [Genlisea aurea]
T1_Unigene_BMK.3462	--	--	Molecular Function: catalytic activity (GO:0003824);; Molecular Function: organic cyclic compound binding (GO:0097159);; Molecular Function: heterocyclic compound binding (GO:1901363);;	--	--	predicted protein [Populus trichocarpa]
T1_Unigene_BMK.40874	--	--	--	--	--	PREDICTED: uncharacterized protein LOC101249938 [Solanum lycopersicum]
CL21453Contig1	[FGR]	--	Cellular Component: cytosol (GO:0005829);; Biological Process: nucleotide metabolic process (GO:0009117);; Molecular Function: adenosine 5'-monophosphoramidase activity (GO:0043530);; Molecular Function: adenylylsulfatase activity (GO:0047627);; Molecular Function: bis(5'-adenosyl)-triphosphatase activity (GO:0047710);;	K01522|7e-93|pop:POPTR_836139|hypothetical protein	--	PREDICTED: bis(5&apos;-adenosyl)-triphosphatase-like [Cicer arietinum]
CL19575Contig1	[C]	Energy production and conversion	Molecular Function: succinate-CoA ligase (ADP-forming) activity (GO:0004775);; Molecular Function: succinate-CoA ligase (GDP-forming) activity (GO:0004776);; Molecular Function: copper ion binding (GO:0005507);; Molecular Function: ATP binding (GO:0005524);; Cellular Component: mitochondrion (GO:0005739);; Cellular Component: Golgi apparatus (GO:0005794);; Biological Process: gluconeogenesis (GO:…	K01900|0.0|vvi:100248061|hypothetical protein LOC100248061	Succinyl-CoA ligase [ADP-forming] subunit beta, mitochondrial (Precursor) GN=OJ1234_B11.18 OS=Oryza sativa subsp. japonica (Rice) PE=1 SV=1	ATP citrate lyase (ACL) family protein [Theobroma cacao]
T3_Unigene_BMK.16406	[U]	Intracellular trafficking, secretion, and vesicular transport	Cellular Component: protein storage vacuole (GO:0000326);; Molecular Function: structural molecule activity (GO:0005198);; Cellular Component: nucleus (GO:0005634);; Cellular Component: endoplasmic reticulum membrane (GO:0005789);; Cellular Component: cytosol (GO:0005829);; Cellular Component: plasma membrane (GO:0005886);; Cellular Component: integral component of membrane (GO:0016021);;	--	Vesicle-associated protein 1-2 GN=T14P1.5 OS=Arabidopsis thaliana (Mouse-ear cress) PE=1 SV=1	Plant VAP [Theobroma cacao]
T1_Unigene_BMK.24105	[R]	General function prediction only	Cellular Component: mitochondrion (GO:0005739);; Biological Process: syncytium formation (GO:0006949);; Biological Process: metabolic process (GO:0008152);; Molecular Function: phosphoglycolate phosphatase activity (GO:0008967);; Cellular Component: chloroplast (GO:0009507);;	--	--	PREDICTED: putative uncharacterized hydrolase YOR131C-like [Solanum lycopersicum]
CL5837Contig1	[R]	General function prediction only	Molecular Function: protein serine/threonine phosphatase activity (GO:0004722);;	--	Manganese-dependent ADP-ribose/CDP-alcohol diphosphatase GN=At4g24730 OS=Arabidopsis thaliana (Mouse-ear cress) PE=2 SV=1	PREDICTED: manganese-dependent ADP-ribose/CDP-alcohol diphosphatase-like [Vitis vinifera]
CL22736Contig1	--	--	Biological Process: cellular process (GO:0009987);; Cellular Component: intracellular membrane-bounded organelle (GO:0043231);; Cellular Component: cytoplasmic part (GO:0044444);; Biological Process: single-organism process (GO:0044699);;	--	Protein MKS1 GN=MKS1 OS=Arabidopsis thaliana (Mouse-ear cress) PE=1 SV=2	VQ motif-containing protein, putative [Theobroma cacao]
T3_Unigene_BMK.6814	--	--	--	--	--	PREDICTED: INO80 complex subunit D-like [Fragaria vesca subsp. vesca]
CL4107Contig1	--	--	--	--	Xylogen-like protein 11 (Precursor) GN=XYP11 OS=Arabidopsis thaliana (Mouse-ear cress) PE=1 SV=2	unknown [Lotus japonicus]
T1_Unigene_BMK.44089	--	--	--	--	--	retrotransposon like protein [Arabidopsis thaliana]
T1_Unigene_BMK.7678	--	--	Cellular Component: chromosome (GO:0005694);;	--	HMG-Y-related protein A OS=Glycine max (Soybean) PE=2 SV=1	hypothetical protein PRUPE_ppa012096mg [Prunus persica]
CL6869Contig1	--	--	Biological Process: transcription, DNA-templated (GO:0006351);; Cellular Component: intracellular part (GO:0044424);; Biological Process: regulation of cellular process (GO:0050794);;	--	Auxin-responsive protein IAA9 GN=IAA9 OS=Arabidopsis thaliana (Mouse-ear cress) PE=1 SV=1	auxin-regulated protein [Zinnia violacea]
CL933Contig1	[S]	Function unknown	--	--	TMV resistance protein N GN=N OS=Nicotiana glutinosa (Tobacco) PE=1 SV=1	TIR_3 [Helianthus annuus]
T1_Unigene_BMK.6348	[B]	Chromatin structure and dynamics	Cellular Component: intracellular membrane-bounded organelle (GO:0043231);;	--	Zinc finger CCCH domain-containing protein 19 GN=F16F14 OS=Arabidopsis thaliana (Mouse-ear cress) PE=1 SV=3	brg-1 associated factor, putative [Ricinus communis]
CL18835Contig1	[DZ]	--	Cellular Component: nucleus (GO:0005634);; Molecular Function: Ran GTPase binding (GO:0008536);;	--	Ultraviolet-B receptor UVR8 GN=UVR8 OS=Arabidopsis thaliana (Mouse-ear cress) PE=1 SV=1	Regulator of chromosome condensation family protein isoform 2 [Theobroma cacao]
CL6215Contig1	--	--	Biological Process: regulation of cell growth (GO:0001558);; Cellular Component: nucleus (GO:0005634);; Cellular Component: vacuolar membrane (GO:0005774);; Cellular Component: Golgi apparatus (GO:0005794);; Cellular Component: cytosol (GO:0005829);; Cellular Component: plasma membrane (GO:0005886);; Biological Process: mitosis (GO:0007067);; Biological Process: regulation of mitotic cell cycle (…	--	Translationally-controlled tumor protein homolog GN=TCTP OS=Oryza sativa subsp. japonica (Rice) PE=1 SV=1	putative translationally controlled tumor protein [Salvia miltiorrhiza]
T1_Unigene_BMK.30034	--	--	--	--	--	uncharacterized protein LOC100134881 [Solanum lycopersicum]
CL7120Contig1	--	--	Biological Process: transport (GO:0006810);; Cellular Component: intracellular membrane-bounded organelle (GO:0043231);; Cellular Component: cytoplasmic part (GO:0044444);; Biological Process: single-organism cellular process (GO:0044763);;	K13141|7e-34|vvi:100249976|hypothetical protein LOC100249976	--	PREDICTED: uncharacterized protein LOC100249976 [Vitis vinifera]
T1_Unigene_BMK.25582	[RTKL]	--	Molecular Function: nucleotide binding (GO:0000166);; Biological Process: cytokinesis by cell plate formation (GO:0000911);; Molecular Function: protein kinase activity (GO:0004672);; Biological Process: phosphorylation (GO:0016310);;	--	Probable inactive receptor kinase At5g67200 (Precursor) GN=At5g67200 OS=Arabidopsis thaliana (Mouse-ear cress) PE=1 SV=1	hypothetical protein VITISV_001142 [Vitis vinifera]
T1_Unigene_BMK.21217	--	--	--	--	--	Uncharacterized protein TCM_038176 [Theobroma cacao]
CL10138Contig1	[I]	Lipid transport and metabolism	Molecular Function: 1-phosphatidylinositol binding (GO:0005545);; Cellular Component: nucleus (GO:0005634);; Cellular Component: clathrin coat (GO:0030118);; Molecular Function: clathrin binding (GO:0030276);; Molecular Function: 2-alkenal reductase [NAD(P)] activity (GO:0032440);; Biological Process: clathrin coat assembly (GO:0048268);; Biological Process: oxidation-reduction process (GO:005511…	--	Putative clathrin assembly protein At1g03050 GN=At1g03050 OS=Arabidopsis thaliana (Mouse-ear cress) PE=2 SV=1	ENTH/ANTH/VHS superfamily protein [Theobroma cacao]
T1_Unigene_BMK.25961	--	--	Biological Process: response to xenobiotic stimulus (GO:0009410);; Biological Process: photomorphogenesis (GO:0009640);; Biological Process: embryo development ending in seed dormancy (GO:0009793);; Biological Process: seed germination (GO:0009845);; Biological Process: determination of bilateral symmetry (GO:0009855);; Biological Process: regulation of flower development (GO:0009909);; Biologica…	--	Probable RNA-dependent RNA polymerase 5 GN=F6F22.4 OS=Arabidopsis thaliana (Mouse-ear cress) PE=2 SV=2	unnamed protein product [Vitis vinifera]
CL19442Contig1	--	--	Cellular Component: cytosol (GO:0005829);; Cellular Component: plasma membrane (GO:0005886);; Biological Process: cell adhesion (GO:0007155);; Cellular Component: plasmodesma (GO:0009506);; Biological Process: pollen germination (GO:0009846);; Biological Process: pollen tube growth (GO:0009860);; Biological Process: trichome morphogenesis (GO:0010090);; Biological Process: actin nucleation (GO:00…	--	Exocyst complex component 2 GN=SEC5A OS=Arabidopsis thaliana (Mouse-ear cress) PE=1 SV=1	predicted protein [Populus trichocarpa]
CL17170Contig1	--	--	Cellular Component: mitochondrion (GO:0005739);; Cellular Component: cytoskeleton (GO:0005856);; Biological Process: phagocytosis (GO:0006909);; Biological Process: toxin catabolic process (GO:0009407);; Biological Process: response to wounding (GO:0009611);; Biological Process: abscisic acid-activated signaling pathway (GO:0009738);; Biological Process: response to cyclopentenone (GO:0010583);; …	--	--	PREDICTED: ELMO domain-containing protein A [Vitis vinifera]
CL23722Contig1	[FGR]	--	Molecular Function: catalytic activity (GO:0003824);; Molecular Function: protein kinase C binding (GO:0005080);; Cellular Component: mitochondrion (GO:0005739);; Biological Process: metabolic process (GO:0008152);; Molecular Function: zinc ion binding (GO:0008270);; Cellular Component: chloroplast (GO:0009507);;	--	14 kDa zinc-binding protein GN=ZBP14 OS=Zea mays (Maize) PE=1 SV=1	PREDICTED: 14 kDa zinc-binding protein-like [Solanum lycopersicum]
CL2242Contig1	--	--	--	--	Aluminum-activated malate transporter 10 OS=Arabidopsis thaliana (Mouse-ear cress) PE=3 SV=2	predicted protein [Populus trichocarpa]
CL8892Contig1	[C]	Energy production and conversion	Cellular Component: mitochondrial respiratory chain complex I (GO:0005747);; Molecular Function: NADH dehydrogenase (ubiquinone) activity (GO:0008137);; Molecular Function: electron carrier activity (GO:0009055);; Biological Process: electron transport chain (GO:0022900);; Molecular Function: metal ion binding (GO:0046872);; Molecular Function: 4 iron, 4 sulfur cluster binding (GO:0051539);;	K03941|1e-137|ath:AT1G16700|NADH-ubiquinone oxidoreductase 23 kDa subunit, mitochondrial, putative	NADH dehydrogenase [ubiquinone] iron-sulfur protein 8, mitochondrial (Precursor) OS=Solanum tuberosum (Potato) PE=1 SV=2	PREDICTED: NADH dehydrogenase [ubiquinone] iron-sulfur protein 8, mitochondrial-like isoform 1 [Solanum lycopersicum]
T2_Unigene_BMK.31357	--	--	--	--	--	hypothetical protein [Camellia sinensis]
T3_Unigene_BMK.9756	--	--	Molecular Function: metal ion binding (GO:0046872);;	--	RING-H2 finger protein ATL51 GN=ATL51 OS=Arabidopsis thaliana (Mouse-ear cress) PE=2 SV=2	ring finger protein, putative [Ricinus communis]
T1_Unigene_BMK.6979	--	--	--	--	--	PREDICTED: uncharacterized protein LOC101255929 [Solanum lycopersicum]
T3_Unigene_BMK.35623	--	--	Biological Process: MAPK cascade (GO:0000165);; Biological Process: respiratory burst involved in defense response (GO:0002679);; Molecular Function: peroxidase activity (GO:0004601);; Molecular Function: iron ion binding (GO:0005506);; Molecular Function: calcium ion binding (GO:0005509);; Cellular Component: integral component of plasma membrane (GO:0005887);; Biological Process: protein target…	K13447|2e-92|rcu:RCOM_1689300|respiratory burst oxidase, putative (EC:1.6.3.1)	Respiratory burst oxidase homolog protein A GN=RBOHA OS=Solanum tuberosum (Potato) PE=1 SV=1	respiratory burst oxidase homolog [Nicotiana benthamiana]
CL17565Contig1	--	--	Cellular Component: intracellular membrane-bounded organelle (GO:0043231);; Cellular Component: cytoplasmic part (GO:0044444);;	--	Pectinesterase 1 (Precursor) GN=T18A20.7 OS=Arabidopsis thaliana (Mouse-ear cress) PE=2 SV=1	PREDICTED: putative pectinesterase/pectinesterase inhibitor 26-like [Solanum lycopersicum]
T1_Unigene_BMK.217	--	--	Cellular Component: nucleus (GO:0005634);; Biological Process: DNA repair (GO:0006281);; Cellular Component: Smc5-Smc6 complex (GO:0030915);;	--	--	COG5125-like protein [Helianthus annuus]
CL8545Contig1	--	--	Molecular Function: magnesium ion binding (GO:0000287);; Biological Process: response to heat (GO:0009408);; Biological Process: response to cold (GO:0009409);; Cellular Component: chloroplast (GO:0009507);; Molecular Function: isoprene synthase activity (GO:0034009);; Biological Process: isoprene biosynthetic process (GO:0043612);; Biological Process: dimethylallyl diphosphate metabolic process …	--	(E)-beta-ocimene synthase, chloroplastic (Precursor) OS=Matricaria recutita (German chamomile) PE=1 SV=1	RecName: Full=(E)-beta-ocimene synthase, chloroplastic; AltName: Full=Terpene synthase 4; Flags: Precursor
CL608Contig1	--	--	--	--	Protein SUPPRESSOR OF npr1-1, CONSTITUTIVE 1 OS=Arabidopsis thaliana (Mouse-ear cress) PE=1 SV=3	TMV resistance protein N, putative [Ricinus communis]
CL21055Contig1	--	--	--	--	MLP-like protein 328 GN=MLP328 OS=Arabidopsis thaliana (Mouse-ear cress) PE=2 SV=1	hypothetical protein PRUPE_ppa012870mg [Prunus persica]
CL2420Contig1	[RTKL]	--	Biological Process: activation of MAPKK activity (GO:0000186);; Molecular Function: MAP kinase kinase kinase activity (GO:0004709);; Molecular Function: ATP binding (GO:0005524);;	--	Probable receptor-like protein kinase At5g15080 GN=At5g15080 OS=Arabidopsis thaliana (Mouse-ear cress) PE=1 SV=1	PREDICTED: probable receptor-like protein kinase At5g15080-like [Solanum lycopersicum]
CL17119Contig1	[L]	Replication, recombination and repair	Molecular Function: single-stranded DNA binding (GO:0003697);; Molecular Function: ATP binding (GO:0005524);; Cellular Component: mitochondrion (GO:0005739);; Biological Process: DNA repair (GO:0006281);; Biological Process: DNA recombination (GO:0006310);; Molecular Function: DNA-dependent ATPase activity (GO:0008094);; Biological Process: SOS response (GO:0009432);;	K03553|0.0|vvi:100257827|hypothetical protein LOC100257827	DNA repair protein recA homolog 3, mitochondrial (Precursor) GN=At2g19490 OS=Arabidopsis thaliana (Mouse-ear cress) PE=2 SV=2	PREDICTED: DNA repair protein recA homolog 3, mitochondrial-like [Vitis vinifera]
CL9147Contig1	[R]	General function prediction only	Biological Process: response to abscisic acid (GO:0009737);;	--	Mediator of RNA polymerase II transcription subunit 15a GN=F7H2.12 OS=Arabidopsis thaliana (Mouse-ear cress) PE=1 SV=1	PREDICTED: uncharacterized protein LOC100262487 [Vitis vinifera]
T2_Unigene_BMK.39831	--	--	--	--	Protein NLP6 GN=NLP6 OS=Arabidopsis thaliana (Mouse-ear cress) PE=2 SV=2	unnamed protein product [Vitis vinifera]
T2_Unigene_BMK.25744	--	--	--	--	--	predicted protein [Schizosaccharomyces japonicus yFS275]
CL23500Contig1	--	--	Molecular Function: structural constituent of cell wall (GO:0005199);; Biological Process: cellular process (GO:0009987);;	--	Extensin-3 (Precursor) GN=F16F4.4 OS=Arabidopsis thaliana (Mouse-ear cress) PE=2 SV=3	hypothetical protein CARUB_v10009850mg [Capsella rubella]
T1_Unigene_BMK.3974	--	--	--	--	--	hypothetical protein PRUPE_ppa001454mg [Prunus persica]
T1_Unigene_BMK.11131	--	--	Molecular Function: nucleic acid binding (GO:0003676);; Biological Process: cellular metabolic process (GO:0044237);; Molecular Function: metal ion binding (GO:0046872);;	K10643|2e-09|vvi:100267264|hypothetical protein LOC100267264	--	hypothetical protein M569_05224, partial [Genlisea aurea]
CL21795Contig1	--	--	Biological Process: RNA splicing, via endonucleolytic cleavage and ligation (GO:0000394);; Molecular Function: protein kinase activity (GO:0004672);; Cellular Component: plasma membrane (GO:0005886);; Biological Process: methionine biosynthetic process (GO:0009086);; Biological Process: regulation of protein localization (GO:0032880);;	--	Serine/threonine-protein kinase At5g01020 GN=At5g01020 OS=Arabidopsis thaliana (Mouse-ear cress) PE=1 SV=1	predicted protein [Populus trichocarpa]
CL24092Contig1	--	--	--	--	--	unknown [Glycine max]
T1_Unigene_BMK.45106	--	--	--	--	--	unnamed protein product [Vitis vinifera]
T3_Unigene_BMK.35211	--	--	Molecular Function: nucleic acid binding (GO:0003676);; Biological Process: DNA metabolic process (GO:0006259);;	--	Replication protein A 70 kDa DNA-binding subunit C OS=Oryza sativa subsp. japonica (Rice) PE=1 SV=1	OSJNBb0080H08.11 [Oryza sativa Japonica Group]
CL15416Contig1	--	--	Molecular Function: ATP binding (GO:0005524);; Cellular Component: plasma membrane (GO:0005886);; Biological Process: ATP catabolic process (GO:0006200);; Biological Process: ATP biosynthetic process (GO:0006754);; Molecular Function: hydrogen-exporting ATPase activity, phosphorylative mechanism (GO:0008553);; Biological Process: proton transport (GO:0015992);; Cellular Component: integral compon…	K01535|0.0|vvi:100241576|similar to plasma membrane H+ ATPase	Plasma membrane ATPase 1 GN=PMA1 OS=Nicotiana plumbaginifolia (Leadwort-leaved tobacco) PE=2 SV=1	plasma membrane H+ ATPase, partial [Nicotiana plumbaginifolia]
T1_Unigene_BMK.44537	--	--	--	--	--	hypothetical protein GUITHDRAFT_76875, partial [Guillardia theta CCMP2712]
T3_Unigene_BMK.31363	--	--	Molecular Function: kinase activity (GO:0016301);; Biological Process: macromolecule metabolic process (GO:0043170);; Biological Process: cellular metabolic process (GO:0044237);; Biological Process: primary metabolic process (GO:0044238);; Molecular Function: organic cyclic compound binding (GO:0097159);; Molecular Function: heterocyclic compound binding (GO:1901363);;	--	--	hypothetical protein MtrDRAFT_AC154391g33v2 [Medicago truncatula]
T3_Unigene_BMK.25860	--	--	Molecular Function: peroxidase activity (GO:0004601);; Cellular Component: chloroplast (GO:0009507);; Cellular Component: membrane (GO:0016020);; Biological Process: cellular response to phosphate starvation (GO:0016036);; Biological Process: galactolipid biosynthetic process (GO:0019375);; Biological Process: negative regulation of transcription, DNA-templated (GO:0045892);;	K09775|7e-17|zma:100284364|acid phosphatase/vanadium-dependent haloperoxidase related	--	hypothetical protein ZEAMMB73_602376 [Zea mays]
CL14235Contig1	--	--	Cellular Component: nucleus (GO:0005634);; Biological Process: vacuole organization (GO:0007033);; Biological Process: signal transduction (GO:0007165);; Biological Process: response to abscisic acid (GO:0009737);; Biological Process: multidimensional cell growth (GO:0009825);; Biological Process: trichome morphogenesis (GO:0010090);;	--	--	PREDICTED: uncharacterized protein LOC100264735 [Vitis vinifera]
T1_Unigene_BMK.6294	--	--	Molecular Function: nucleic acid binding (GO:0003676);; Molecular Function: NAD+ ADP-ribosyltransferase activity (GO:0003950);; Cellular Component: nucleus (GO:0005634);; Biological Process: double-strand break repair (GO:0006302);; Biological Process: protein ADP-ribosylation (GO:0006471);; Biological Process: response to gamma radiation (GO:0010332);;	K10798|2e-29|vvi:100257212|hypothetical protein LOC100257212	Poly [ADP-ribose] polymerase 2 GN=T14P8.19 OS=Arabidopsis thaliana (Mouse-ear cress) PE=2 SV=1	unnamed protein product [Vitis vinifera]
CL8513Contig1	--	--	Molecular Function: catalytic activity (GO:0003824);; Cellular Component: vacuolar membrane (GO:0005774);; Cellular Component: Golgi apparatus (GO:0005794);; Cellular Component: plasma membrane (GO:0005886);; Biological Process: ER to Golgi vesicle-mediated transport (GO:0006888);; Biological Process: metabolic process (GO:0008152);; Cellular Component: chloroplast (GO:0009507);; Cellular Compone…	--	--	Catalytics isoform 1 [Theobroma cacao]
T1_Unigene_BMK.43685	--	--	Biological Process: mitochondrial RNA processing (GO:0000963);; Cellular Component: mitochondrion (GO:0005739);; Cellular Component: chloroplast (GO:0009507);; Biological Process: cytidine to uridine editing (GO:0016554);; Biological Process: mitochondrial mRNA modification (GO:0080156);;	--	Pentatricopeptide repeat-containing protein At4g30700 GN=T10C21.50 OS=Arabidopsis thaliana (Mouse-ear cress) PE=2 SV=1	unnamed protein product [Vitis vinifera]
CL7847Contig1	[R]	General function prediction only	Cellular Component: plasma membrane (GO:0005886);; Molecular Function: transferase activity, transferring phosphorus-containing groups (GO:0016772);;	K08869|0.0|vvi:100244896|similar to Protein kinase-like	Uncharacterized aarF domain-containing protein kinase At1g71810, chloroplastic (Precursor) GN=At1g71810 OS=Arabidopsis thaliana (Mouse-ear cress) PE=1 SV=1	AarF domain-containing kinase isoform 2 [Theobroma cacao]
T1_Unigene_BMK.4587	--	--	Molecular Function: binding (GO:0005488);; Cellular Component: plastid (GO:0009536);;	--	Putative Myb family transcription factor At1g14600 GN=At1g14600 OS=Arabidopsis thaliana (Mouse-ear cress) PE=2 SV=2	unnamed protein product [Vitis vinifera]
T1_Unigene_BMK.27036	--	--	Biological Process: nuclear-transcribed mRNA catabolic process (GO:0000956);; Molecular Function: protein binding (GO:0005515);; Molecular Function: ATP binding (GO:0005524);; Cellular Component: nucleus (GO:0005634);; Cellular Component: cytosol (GO:0005829);; Biological Process: protein phosphorylation (GO:0006468);; Molecular Function: RNA polymerase II carboxy-terminal domain kinase activity …	K08818|2e-18|pop:POPTR_821837|hypothetical protein	Cyclin-dependent kinase G-2 GN=OJ991113_30.14 OS=Oryza sativa subsp. japonica (Rice) PE=2 SV=2	hypothetical protein PRUPE_ppa001871mg [Prunus persica]
CL15764Contig1	--	--	Biological Process: response to stimulus (GO:0050896);;	--	MLP-like protein 423 OS=Arabidopsis thaliana (Mouse-ear cress) PE=2 SV=1	PREDICTED: MLP-like protein 423-like [Solanum lycopersicum]
T1_Unigene_BMK.4438	[H]	Coenzyme transport and metabolism	Molecular Function: methionine adenosyltransferase activity (GO:0004478);; Molecular Function: copper ion binding (GO:0005507);; Molecular Function: ATP binding (GO:0005524);; Cellular Component: cytosol (GO:0005829);; Cellular Component: plasma membrane (GO:0005886);; Biological Process: S-adenosylmethionine biosynthetic process (GO:0006556);; Biological Process: polyamine catabolic process (GO:…	K00789|0.0|rcu:RCOM_1354270|s-adenosylmethionine synthetase, putative (EC:2.5.1.6)	S-adenosylmethionine synthase 3 GN=SAM3 OS=Solanum lycopersicum (Tomato) PE=2 SV=1	S-adenosyl-L-methionine synthetase [Chrysanthemum coronarium]
CL21019Contig1	--	--	Biological Process: RNA splicing, via endonucleolytic cleavage and ligation (GO:0000394);; Cellular Component: endosome (GO:0005768);; Cellular Component: endoplasmic reticulum (GO:0005783);; Cellular Component: Golgi apparatus (GO:0005794);; Cellular Component: trans-Golgi network (GO:0005802);; Biological Process: methionine biosynthetic process (GO:0009086);; Biological Process: hyperosmotic s…	--	--	PREDICTED: uncharacterized protein LOC101258969 [Solanum lycopersicum]
CL19620Contig1	[RTKL]	--	Molecular Function: protein serine/threonine kinase activity (GO:0004674);; Molecular Function: ATP binding (GO:0005524);; Biological Process: protein phosphorylation (GO:0006468);;	K14498|0.0|vvi:100259302|hypothetical protein LOC100259302	Serine/threonine-protein kinase SRK2A GN=At1g10940 OS=Arabidopsis thaliana (Mouse-ear cress) PE=1 SV=1	sucrose non-fermenting 1-related protein kinase 2 family member [Solanum tuberosum]
T1_Unigene_BMK.45698	--	--	Molecular Function: nucleic acid binding (GO:0003676);; Molecular Function: kinase activity (GO:0016301);; Biological Process: primary metabolic process (GO:0044238);; Biological Process: cellular macromolecule metabolic process (GO:0044260);;	--	--	PREDICTED: uncharacterized protein LOC100799415 [Glycine max]
T1_Unigene_BMK.32257	[J]	Translation, ribosomal structure and biogenesis	--	--	--	Translation initiation factor 3 family protein, putative isoform 2 [Theobroma cacao]
CL2196Contig1	--	--	Molecular Function: DNA binding (GO:0003677);; Molecular Function: DNA-directed RNA polymerase activity (GO:0003899);; Cellular Component: mitochondrion (GO:0005739);; Biological Process: transcription, DNA-templated (GO:0006351);; Cellular Component: chloroplast (GO:0009507);; Cellular Component: thylakoid membrane (GO:0042651);;	--	DNA-directed RNA polymerase 2, chloroplastic/mitochondrial (Precursor) GN=RPOT2 OS=Nicotiana sylvestris (Wood tobacco) PE=2 SV=2	DNA-directed RNA polymerase 2B, chloroplast/mitochondrial precursor, putative [Ricinus communis]
CL23915Contig1	[E]	Amino acid transport and metabolism	Cellular Component: extracellular region (GO:0005576);; Biological Process: response to osmotic stress (GO:0006970);; Biological Process: metabolic process (GO:0008152);; Biological Process: response to water deprivation (GO:0009414);; Cellular Component: cytoplasmic membrane-bounded vesicle (GO:0016023);; Molecular Function: lyase activity (GO:0016829);;	--	--	dessication-induced 1VOC-like protein [Arabidopsis thaliana]
CL6880Contig1	--	--	Cellular Component: plastid (GO:0009536);; Cellular Component: intracellular organelle part (GO:0044446);;	--	Histone H1 OS=Zea mays (Maize) PE=2 SV=2	DNA-binding protein [Nicotiana tabacum]
CL20479Contig1	--	--	Cellular Component: ubiquitin ligase complex (GO:0000151);; Molecular Function: ubiquitin-protein ligase activity (GO:0004842);; Molecular Function: zinc ion binding (GO:0008270);; Biological Process: abscisic acid biosynthetic process (GO:0009688);; Biological Process: regulation of seed germination (GO:0010029);; Biological Process: protein ubiquitination (GO:0016567);; Molecular Function: ubiq…	K10632|0.0|vvi:100242688|hypothetical protein LOC100242688	RING-H2 finger protein ATL54 GN=ATL54 OS=Arabidopsis thaliana (Mouse-ear cress) PE=2 SV=2	unnamed protein product [Vitis vinifera]
CL23221Contig1	--	--	--	--	Late embryogenesis abundant protein D-29 OS=Gossypium hirsutum (Upland cotton) PE=3 SV=1	LEA-3 protein [Bupleurum chinense]
T3_Unigene_BMK.2082	--	--	--	K11985|8e-09|pop:POPTR_898631|hypothetical protein	--	predicted protein [Populus trichocarpa]
T3_Unigene_BMK.2777	--	--	Biological Process: nuclear-transcribed mRNA catabolic process (GO:0000956);; Molecular Function: nucleic acid binding (GO:0003676);; Cellular Component: nucleus (GO:0005634);; Cellular Component: plasmodesma (GO:0009506);;	--	--	PREDICTED: uncharacterized protein LOC101254391 [Solanum lycopersicum]
CL23165Contig1	--	--	Molecular Function: ubiquitin-protein ligase activity (GO:0004842);; Molecular Function: protein binding (GO:0005515);; Cellular Component: nucleus (GO:0005634);; Cellular Component: cytoplasm (GO:0005737);; Biological Process: heat acclimation (GO:0010286);; Biological Process: lateral root formation (GO:0010311);; Biological Process: protein ubiquitination (GO:0016567);; Cellular Component: SCF…	--	F-box protein SKP2A GN=SKP2A OS=Arabidopsis thaliana (Mouse-ear cress) PE=1 SV=1	PREDICTED: F-box protein SKP2B-like [Vitis vinifera]
T2_Unigene_BMK.26022	--	--	--	K13144|2e-07|pop:POPTR_779675|hypothetical protein	--	PREDICTED: uncharacterized protein LOC101266601 [Solanum lycopersicum]
T3_Unigene_BMK.29780	[T]	Signal transduction mechanisms	Molecular Function: phosphorelay sensor kinase activity (GO:0000155);; Biological Process: phosphorelay signal transduction system (GO:0000160);; Molecular Function: ATP binding (GO:0005524);; Cellular Component: nucleus (GO:0005634);; Biological Process: chromatin organization (GO:0006325);; Biological Process: regulation of transcription, DNA-templated (GO:0006355);; Biological Process: respons…	--	Phytochrome B GN=PHYB OS=Nicotiana tabacum (Common tobacco) PE=2 SV=2	phytochrome b [Chrysanthemum seticuspe f. boreale]
CL9431Contig1	--	--	Biological Process: flower development (GO:0009908);;	--	Putative DNA-binding protein ESCAROLA GN=ESC OS=Arabidopsis thaliana (Mouse-ear cress) PE=2 SV=1	PREDICTED: uncharacterized protein LOC100245362 [Vitis vinifera]
CL24127Contig1	[P]	Inorganic ion transport and metabolism	Biological Process: response to stress (GO:0006950);; Biological Process: developmental process (GO:0032502);; Biological Process: cellular metabolic process (GO:0044237);; Biological Process: single-organism cellular process (GO:0044763);; Biological Process: regulation of cellular process (GO:0050794);;	--	Rhodanese-like domain-containing protein 17 GN=STR17 OS=Arabidopsis thaliana (Mouse-ear cress) PE=2 SV=1	Rhodanese/Cell cycle control phosphatase superfamily protein [Theobroma cacao]
T2_Unigene_BMK.39971	--	--	Molecular Function: RNA binding (GO:0003723);; Molecular Function: RNA-directed DNA polymerase activity (GO:0003964);; Cellular Component: mitochondrion (GO:0005739);; Biological Process: RNA-dependent DNA replication (GO:0006278);; Molecular Function: zinc ion binding (GO:0008270);; Biological Process: DNA integration (GO:0015074);;	--	--	reverse transcriptase-like protein [Vicia faba]
CL6553Contig1	--	--	Molecular Function: protein binding (GO:0005515);; Cellular Component: nucleus (GO:0005634);; Cellular Component: Golgi apparatus (GO:0005794);; Cellular Component: plasma membrane (GO:0005886);; Biological Process: acetyl-CoA metabolic process (GO:0006084);; Molecular Function: sterol delta7 reductase activity (GO:0009918);; Biological Process: sterol biosynthetic process (GO:0016126);; Biologic…	K00213|0.0|vvi:100256426|hypothetical protein LOC100256426	7-dehydrocholesterol reductase GN=F11F12.21 OS=Arabidopsis thaliana (Mouse-ear cress) PE=1 SV=1	predicted protein [Populus trichocarpa]
CL4368Contig1	--	--	Molecular Function: transporter activity (GO:0005215);; Molecular Function: ion binding (GO:0043167);;	--	Endonuclease OS=Nicotiana tabacum (Common tobacco) PE=2 SV=1	hypothetical protein VITISV_040966 [Vitis vinifera]
CL16998Contig1	--	--	Molecular Function: RNA binding (GO:0003723);; Molecular Function: RNA-directed DNA polymerase activity (GO:0003964);; Cellular Component: mitochondrion (GO:0005739);; Biological Process: RNA-dependent DNA replication (GO:0006278);;	--	Pentatricopeptide repeat-containing protein At1g20300, mitochondrial (Precursor) GN=At1g20300 OS=Arabidopsis thaliana (Mouse-ear cress) PE=2 SV=1	PREDICTED: pentatricopeptide repeat-containing protein At1g20300, mitochondrial-like [Fragaria vesca subsp. vesca]
T2_Unigene_BMK.3407	[RTKL]	--	Molecular Function: protein serine/threonine kinase activity (GO:0004674);; Molecular Function: ATP binding (GO:0005524);; Biological Process: protein phosphorylation (GO:0006468);; Biological Process: recognition of pollen (GO:0048544);;	--	G-type lectin S-receptor-like serine/threonine-protein kinase B120 (Precursor) GN=B120 OS=Arabidopsis thaliana (Mouse-ear cress) PE=1 SV=1	predicted protein [Populus trichocarpa]
T3_Unigene_BMK.21847	--	--	--	--	--	conserved hypothetical protein [Ricinus communis]
T1_Unigene_BMK.28793	--	--	Biological Process: transport (GO:0006810);;	--	--	PREDICTED: XIAP-associated factor 1-like [Vitis vinifera]
CL3578Contig1	[F]	Nucleotide transport and metabolism	Molecular Function: transferase activity (GO:0016740);; Cellular Component: intracellular membrane-bounded organelle (GO:0043231);; Biological Process: cellular metabolic process (GO:0044237);; Biological Process: primary metabolic process (GO:0044238);; Cellular Component: cytoplasmic part (GO:0044444);; Biological Process: organic substance metabolic process (GO:0071704);;	K00759|5e-12|zma:100285146|pco061445a	Adenine phosphoribosyltransferase 1 GN=APT1 OS=Triticum aestivum (Wheat) PE=2 SV=1	TPA: hypothetical protein ZEAMMB73_040727 [Zea mays]
CL3923Contig1	--	--	--	--	--	gag-pol polyprotein [Eustoma exaltatum subsp. russellianum]
T1_Unigene_BMK.42493	--	--	Biological Process: metabolic process (GO:0008152);; Biological Process: cellular process (GO:0009987);; Molecular Function: transferase activity, transferring phosphorus-containing groups (GO:0016772);; Molecular Function: organic cyclic compound binding (GO:0097159);; Molecular Function: heterocyclic compound binding (GO:1901363);;	--	--	hypothetical protein MTR_4g070880 [Medicago truncatula]
CL16426Contig1	[O]	Posttranslational modification, protein turnover, chaperones	Cellular Component: plasma membrane (GO:0005886);; Cellular Component: chloroplast thylakoid (GO:0009534);; Biological Process: cytochrome b6f complex assembly (GO:0010190);; Biological Process: cell redox homeostasis (GO:0045454);; Cellular Component: plastid thylakoid membrane (GO:0055035);; Biological Process: oxidation-reduction process (GO:0055114);;	--	Cytochrome c-type biogenesis ccda-like chloroplastic protein GN=CCDA OS=Arabidopsis thaliana (Mouse-ear cress) PE=1 SV=1	Thiol:disulfide interchange protein dsbD precursor, putative [Ricinus communis]
T3_Unigene_BMK.20628	--	--	--	--	Putative WEB family protein At1g65010, chloroplastic (Precursor) GN=At1g65010 OS=Arabidopsis thaliana (Mouse-ear cress) PE=1 SV=1	Uncharacterized protein isoform 1 [Theobroma cacao]
T3_Unigene_BMK.35838	[IQR]	--	Molecular Function: oxidoreductase activity (GO:0016491);; Biological Process: oxidation-reduction process (GO:0055114);;	K08081|8e-62|vvi:100259789|hypothetical protein LOC100259789	Tropinone reductase homolog At1g07440 GN=At1g07440 OS=Arabidopsis thaliana (Mouse-ear cress) PE=1 SV=1	hypothetical protein PRUPE_ppa011599mg [Prunus persica]
T2_Unigene_BMK.25561	--	--	Cellular Component: nucleus (GO:0005634);;	--	--	PREDICTED: non-structural maintenance of chromosome element 4 [Vitis vinifera]
T1_Unigene_BMK.35000	--	--	Cellular Component: nucleus (GO:0005634);; Cellular Component: Golgi apparatus (GO:0005794);; Cellular Component: cytosol (GO:0005829);; Molecular Function: heat shock protein binding (GO:0031072);; Biological Process: seed development (GO:0048316);; Biological Process: cellular heat acclimation (GO:0070370);;	--	--	hypothetical protein [Camellia sinensis]
CL10507Contig1	--	--	--	--	--	conserved hypothetical protein [Medicago truncatula]
CL19625Contig1	[R]	General function prediction only	Biological Process: metabolic process (GO:0008152);;	--	Patatin-3-Kuras 1 (Precursor) GN=pat3-k1 OS=Solanum tuberosum (Potato) PE=1 SV=1	PREDICTED: patatin group A-3 [Vitis vinifera]
CL21786Contig1	--	--	Molecular Function: nucleic acid binding (GO:0003676);; Molecular Function: protein binding (GO:0005515);; Biological Process: transcription, DNA-templated (GO:0006351);; Biological Process: RNA processing (GO:0006396);; Cellular Component: intracellular membrane-bounded organelle (GO:0043231);; Biological Process: cellular component biogenesis (GO:0044085);;	--	Rho-N domain-containing protein 1, chloroplastic (Precursor) GN=RHON1 OS=Arabidopsis thaliana (Mouse-ear cress) PE=1 SV=1	PREDICTED: SAP-like protein BP-73-like [Vitis vinifera]
T3_Unigene_BMK.31753	[I]	Lipid transport and metabolism	Molecular Function: acetyl-CoA carboxylase activity (GO:0003989);; Molecular Function: biotin carboxylase activity (GO:0004075);; Molecular Function: ATP binding (GO:0005524);; Cellular Component: plasma membrane (GO:0005886);; Biological Process: response to cytokinin (GO:0009735);; Biological Process: primary shoot apical meristem specification (GO:0010072);; Biological Process: fatty acid elon…	K11262|6e-53|rcu:RCOM_1033990|Homomeric Acetyl-CoA Carboxylase (Hom-ACCase) (EC:6.4.1.2)	Biotin carboxylase GN=F15C21.1 OS=Arabidopsis thaliana (Mouse-ear cress) PE=1 SV=1	PREDICTED: acetyl-CoA carboxylase 1-like [Solanum lycopersicum]
CL9899Contig1	--	--	Biological Process: response to ethylene (GO:0009723);; Biological Process: response to auxin (GO:0009733);; Cellular Component: intracellular part (GO:0044424);;	K14515|0.0|pop:POPTR_561896|EBF3	EIN3-binding F-box protein 1 GN=F13B15.15 OS=Arabidopsis thaliana (Mouse-ear cress) PE=1 SV=1	ein3-binding f-box protein 3 [Populus trichocarpa]
T3_Unigene_BMK.9777	--	--	Molecular Function: nucleotide binding (GO:0000166);; Cellular Component: microtubule cytoskeleton (GO:0015630);; Cellular Component: protein complex (GO:0043234);; Cellular Component: cytoskeletal part (GO:0044430);; Biological Process: single-organism process (GO:0044699);;	--	Armadillo repeat-containing kinesin-like protein 2 OS=Oryza sativa subsp. japonica (Rice) PE=2 SV=1	PREDICTED: armadillo repeat-containing kinesin-like protein 1-like [Cucumis sativus]
CL11048Contig1	--	--	--	--	Protein PHR1-LIKE 1 GN=PHL1 OS=Arabidopsis thaliana (Mouse-ear cress) PE=1 SV=1	PREDICTED: uncharacterized protein LOC100244545 [Vitis vinifera]
CL24436Contig1	--	--	Molecular Function: hydrolase activity, hydrolyzing O-glycosyl compounds (GO:0004553);; Biological Process: carbohydrate metabolic process (GO:0005975);;	--	--	predicted protein [Populus trichocarpa]
CL23956Contig1	--	--	Cellular Component: nucleus (GO:0005634);;	--	--	PREDICTED: uncharacterized protein LOC101217127 isoform 2 [Cucumis sativus]
CL11882Contig1	--	--	--	K01689|1e-11|zma:732811|eno1, Pgh1, pENO1	Enolase 1 GN=ENO1 OS=Zea mays (Maize) PE=1 SV=1	enolase 1 [Zea mays]
CL18133Contig1	--	--	--	--	--	PREDICTED: uncharacterized protein LOC101311909 [Fragaria vesca subsp. vesca]
T1_Unigene_BMK.39215	[R]	General function prediction only	--	--	--	hypothetical protein MTR_3g049390 [Medicago truncatula]
CL9237Contig1	--	--	Cellular Component: extracellular region (GO:0005576);;	--	5&apos;-adenylylsulfate reductase-like 4 (Precursor) GN=APRL4 OS=Arabidopsis thaliana (Mouse-ear cress) PE=2 SV=1	PREDICTED: 5&apos;-adenylylsulfate reductase-like 4-like [Fragaria vesca subsp. vesca]
CL1602Contig1	--	--	Molecular Function: ubiquitin-protein ligase activity (GO:0004842);; Cellular Component: anaphase-promoting complex (GO:0005680);; Cellular Component: mitochondrion (GO:0005739);; Biological Process: double-strand break repair (GO:0006302);; Biological Process: mitotic recombination (GO:0006312);; Biological Process: sister chromatid cohesion (GO:0007062);; Biological Process: synapsis (GO:000712…	K03348|2e-81|pop:POPTR_765590|hypothetical protein	Anaphase-promoting complex subunit 1 GN=MOP10.10 OS=Arabidopsis thaliana (Mouse-ear cress) PE=2 SV=1	unnamed protein product [Vitis vinifera]
CL23984Contig1	--	--	--	--	--	hypothetical protein BBA_09418 [Beauveria bassiana ARSEF 2860]
CL8905Contig1	[G]	Carbohydrate transport and metabolism	Cellular Component: protein storage vacuole (GO:0000326);; Cellular Component: Golgi apparatus (GO:0005794);; Cellular Component: plasma membrane (GO:0005886);; Biological Process: calcium ion transport (GO:0006816);; Biological Process: water transport (GO:0006833);; Biological Process: Golgi organization (GO:0007030);; Cellular Component: plant-type cell wall (GO:0009505);; Cellular Component: …	K09873|1e-145|ath:AT3G16240|DELTA-TIP	Aquaporin TIP2-1 GN=TIP2-1 OS=Arabidopsis thaliana (Mouse-ear cress) PE=1 SV=2	aquaporin [Helianthus annuus]
T2_Unigene_BMK.25749	--	--	Cellular Component: mitochondrial respiratory chain complex I (GO:0005747);; Biological Process: mitochondrial electron transport, NADH to ubiquinone (GO:0006120);; Biological Process: ubiquitin-dependent protein catabolic process (GO:0006511);; Biological Process: response to oxidative stress (GO:0006979);; Molecular Function: NADH dehydrogenase (ubiquinone) activity (GO:0008137);; Molecular Fun…	K03943|9e-14|pop:POPTR_831609|hypothetical protein	NADH dehydrogenase [ubiquinone] flavoprotein 2, mitochondrial (Precursor) GN=At4g02580 OS=Arabidopsis thaliana (Mouse-ear cress) PE=1 SV=3	unknown [Lotus japonicus]
T1_Unigene_BMK.22160	--	--	Molecular Function: organic cyclic compound binding (GO:0097159);; Molecular Function: heterocyclic compound binding (GO:1901363);;	--	--	putative retrotransposon [Phaseolus vulgaris]
T1_Unigene_BMK.25462	--	--	--	--	--	hypothetical protein MTR_8g093410 [Medicago truncatula]
T1_Unigene_BMK.45216	--	--	--	--	--	PREDICTED: uncharacterized protein LOC101312896 [Fragaria vesca subsp. vesca]
T2_Unigene_BMK.29626	[DZ]	--	Biological Process: nuclear-transcribed mRNA catabolic process (GO:0000956);; Molecular Function: chromatin binding (GO:0003682);; Molecular Function: phospholipid binding (GO:0005543);; Cellular Component: plasma membrane (GO:0005886);; Cellular Component: cell cortex (GO:0005938);; Molecular Function: zinc ion binding (GO:0008270);; Molecular Function: Ran GTPase binding (GO:0008536);; Biologic…	--	Ultraviolet-B receptor UVR8 GN=UVR8 OS=Arabidopsis thaliana (Mouse-ear cress) PE=1 SV=1	Ran GTPase binding protein, putative [Ricinus communis]
CL5944Contig1	--	--	Molecular Function: monooxygenase activity (GO:0004497);; Molecular Function: oxidoreductase activity, acting on paired donors, with incorporation or reduction of molecular oxygen (GO:0016705);; Molecular Function: metal ion binding (GO:0046872);;	--	Isoflavone 2&apos;-hydroxylase GN=CYP81E1 OS=Glycyrrhiza echinata (Licorice) PE=1 SV=2	cytochrome P450 mono-oxygenase [Artemisia annua]
T3_Unigene_BMK.28542	[R]	General function prediction only	Molecular Function: catalytic activity (GO:0003824);; Biological Process: biosynthetic process (GO:0009058);;	K06998|5e-64|vvi:100244215|hypothetical protein LOC100244215	--	PREDICTED: uncharacterized isomerase BH0283-like [Vitis vinifera]
CL5578Contig1	--	--	--	--	--	PREDICTED: uncharacterized protein LOC101243852 [Solanum lycopersicum]
CL2197Contig1	[R]	General function prediction only	Biological Process: protein deneddylation (GO:0000338);; Molecular Function: protein binding (GO:0005515);; Cellular Component: nucleus (GO:0005634);; Biological Process: endocytosis (GO:0006897);; Cellular Component: integral component of membrane (GO:0016021);; Biological Process: protein desumoylation (GO:0016926);; Biological Process: modification-dependent protein catabolic process (GO:00199…	K11866|0.0|pop:POPTR_805251|hypothetical protein	AMSH-like ubiquitin thioesterase 3 GN=AMSH3 OS=Arabidopsis thaliana (Mouse-ear cress) PE=1 SV=2	unnamed protein product [Vitis vinifera]
CL18016Contig1	--	--	Biological Process: response to inorganic substance (GO:0010035);; Biological Process: cellular response to stimulus (GO:0051716);;	--	--	PREDICTED: uncharacterized protein LOC101209391 [Cucumis sativus]
CL12655Contig1	--	--	Biological Process: telomere maintenance (GO:0000723);; Molecular Function: DNA helicase activity (GO:0003678);; Molecular Function: ATP binding (GO:0005524);; Biological Process: DNA repair (GO:0006281);; Biological Process: DNA duplex unwinding (GO:0032508);;	--	--	hypothetical protein SORBIDRAFT_09g017230 [Sorghum bicolor]
T1_Unigene_BMK.14650	--	--	Cellular Component: extracellular region (GO:0005576);; Cellular Component: mitochondrion (GO:0005739);; Cellular Component: Golgi apparatus (GO:0005794);; Biological Process: lignin metabolic process (GO:0009808);; Biological Process: trichoblast differentiation (GO:0010054);; Biological Process: glucuronoxylan metabolic process (GO:0010413);; Molecular Function: glucuronoxylan 4-O-methyltransfe…	--	Glucuronoxylan 4-O-methyltransferase 2 GN=GXM2 OS=Arabidopsis thaliana (Mouse-ear cress) PE=1 SV=1	conserved hypothetical protein [Ricinus communis]
CL1364Contig1	[L]	Replication, recombination and repair	Molecular Function: DNA binding (GO:0003677);; Molecular Function: RNA binding (GO:0003723);; Molecular Function: RNA-directed DNA polymerase activity (GO:0003964);; Biological Process: RNA-dependent DNA replication (GO:0006278);; Biological Process: DNA recombination (GO:0006310);; Molecular Function: metal ion binding (GO:0046872);;	--	Uncharacterized mitochondrial protein AtMg00860 GN=AtMg00860 OS=Arabidopsis thaliana (Mouse-ear cress) PE=4 SV=1	putative polyprotein [Oryza sativa Japonica Group]
CL24518Contig1	--	--	Cellular Component: mitochondrial inner membrane (GO:0005743);; Cellular Component: vacuolar membrane (GO:0005774);; Cellular Component: plasma membrane (GO:0005886);; Biological Process: glycolysis (GO:0006096);; Biological Process: postreplication repair (GO:0006301);; Biological Process: mitochondrial pyruvate transport (GO:0006850);; Biological Process: aerobic respiration (GO:0009060);; Cell…	--	--	PREDICTED: brain protein 44-like protein isoform 1 [Vitis vinifera]
T2_Unigene_BMK.2472	[P]	Inorganic ion transport and metabolism	Biological Process: response to hypoxia (GO:0001666);; Biological Process: aging (GO:0007568);; Cellular Component: chloroplast (GO:0009507);; Biological Process: systemic acquired resistance, salicylic acid mediated signaling pathway (GO:0009862);; Biological Process: xylem development (GO:0010089);; Biological Process: regulation of hydrogen peroxide metabolic process (GO:0010310);; Cellular Co…	--	Rhodanese-like domain-containing protein 17 GN=STR17 OS=Arabidopsis thaliana (Mouse-ear cress) PE=2 SV=1	hypothetical protein CARUB_v10016479mg [Capsella rubella]
CL17087Contig1	--	--	--	--	--	PREDICTED: uncharacterized protein LOC101262665 isoform 2 [Solanum lycopersicum]
CL18492Contig1	--	--	Molecular Function: ACP phosphopantetheine attachment site binding involved in fatty acid biosynthetic process (GO:0000036);; Molecular Function: oleoyl-[acyl-carrier-protein] hydrolase activity (GO:0004320);; Biological Process: fatty acid biosynthetic process (GO:0006633);; Cellular Component: chloroplast (GO:0009507);; Molecular Function: myristoyl-[acyl-carrier-protein] hydrolase activity (GO…	K10782|1e-179|vvi:100248960|hypothetical protein LOC100248960	Oleoyl-acyl carrier protein thioesterase, chloroplastic (Precursor; Fragment) GN=FATA OS=Coriandrum sativum (Coriander) PE=2 SV=1	oleoyl-acyl carrier protein thioesterase [Carthamus tinctorius]
T2_Unigene_BMK.35489	--	--	Molecular Function: protein kinase activity (GO:0004672);; Biological Process: cellular process (GO:0009987);; Biological Process: response to stimulus (GO:0050896);;	--	Cysteine-rich receptor-like protein kinase 5 (Precursor) OS=Arabidopsis thaliana (Mouse-ear cress) PE=1 SV=1	predicted protein [Populus trichocarpa]
CL11076Contig1	--	--	Molecular Function: protein kinase activity (GO:0004672);; Biological Process: cellular process (GO:0009987);;	--	Putative receptor protein kinase ZmPK1 (Precursor) GN=PK1 OS=Zea mays (Maize) PE=2 SV=2	PREDICTED: putative receptor protein kinase ZmPK1-like [Fragaria vesca subsp. vesca]
T2_Unigene_BMK.9780	--	--	--	--	Putative FBD-associated F-box protein At5g56440 GN=At5g56440 OS=Arabidopsis thaliana (Mouse-ear cress) PE=4 SV=1	unknown [Lotus japonicus]
T1_Unigene_BMK.29829	--	--	Biological Process: transcription, DNA-templated (GO:0006351);; Biological Process: single-organism process (GO:0044699);; Biological Process: regulation of cellular process (GO:0050794);;	--	AP2-like ethylene-responsive transcription factor ANT GN=T28I19.30 OS=Arabidopsis thaliana (Mouse-ear cress) PE=1 SV=2	Integrase-type DNA-binding superfamily protein [Theobroma cacao]
CL7977Contig1	--	--	--	--	--	conserved hypothetical protein [Ricinus communis]
T1_Unigene_BMK.6408	--	--	Molecular Function: protein kinase activity (GO:0004672);; Molecular Function: ATP binding (GO:0005524);; Cellular Component: cytoplasm (GO:0005737);; Biological Process: protein phosphorylation (GO:0006468);; Molecular Function: hydrolase activity (GO:0016787);;	--	--	DNA cross-link repair protein pso2/snm1, putative [Ricinus communis]
T1_Unigene_BMK.26806	[O]	Posttranslational modification, protein turnover, chaperones	Molecular Function: ubiquitin-specific protease activity (GO:0004843);; Cellular Component: nucleus (GO:0005634);; Biological Process: proteolysis (GO:0006508);;	K11835|0.0|rcu:RCOM_0955780|Ubiquitin carboxyl-terminal hydrolase, putative (EC:3.1.2.15)	Ubiquitin carboxyl-terminal hydrolase 8 GN=UBP8 OS=Arabidopsis thaliana (Mouse-ear cress) PE=1 SV=2	PREDICTED: ubiquitin carboxyl-terminal hydrolase 8-like [Vitis vinifera]
T3_Unigene_BMK.34153	--	--	--	--	Chitin-binding lectin 1 (Precursor) OS=Solanum tuberosum (Potato) PE=1 SV=2	extracellular matrix glycoprotein pherophorin-V9 [Volvox carteri f. nagariensis]
CL18862Contig1	[U]	Intracellular trafficking, secretion, and vesicular transport	Molecular Function: transporter activity (GO:0005215);; Biological Process: intracellular protein transport (GO:0006886);; Biological Process: ER to Golgi vesicle-mediated transport (GO:0006888);; Molecular Function: zinc ion binding (GO:0008270);; Cellular Component: COPII vesicle coat (GO:0030127);;	K14006|0.0|vvi:100267470|hypothetical protein LOC100267470	Protein transport protein Sec24-like At3g07100 GN=At3g07100 OS=Arabidopsis thaliana (Mouse-ear cress) PE=2 SV=2	PREDICTED: protein transport protein SEC23-like [Vitis vinifera]
T1_Unigene_BMK.37215	--	--	Cellular Component: nucleus (GO:0005634);; Cellular Component: plasma membrane (GO:0005886);;	--	--	hypothetical protein RCOM_1516730 [Ricinus communis]
CL8070Contig1	--	--	--	--	--	unnamed protein product [Vitis vinifera]
T2_Unigene_BMK.28314	--	--	--	--	Probable FBD-associated F-box protein At5g38565 GN=At5g38565 OS=Arabidopsis thaliana (Mouse-ear cress) PE=2 SV=2	PREDICTED: F-box/FBD/LRR-repeat protein At3g52680-like [Fragaria vesca subsp. vesca]
CL22048Contig1	[Z]	Cytoskeleton	Molecular Function: microtubule motor activity (GO:0003777);; Molecular Function: actin binding (GO:0003779);; Molecular Function: transmembrane receptor protein serine/threonine kinase activity (GO:0004675);; Molecular Function: ATP binding (GO:0005524);; Cellular Component: vacuole (GO:0005773);; Cellular Component: kinesin complex (GO:0005871);; Cellular Component: microtubule (GO:0005874);; C…	--	Armadillo repeat-containing kinesin-like protein 1 GN=F28P10.150 OS=Arabidopsis thaliana (Mouse-ear cress) PE=1 SV=2	Armadillo/beta-catenin repeat family protein / kinesin motor family protein isoform 2, partial [Theobroma cacao]
T1_Unigene_BMK.21079	--	--	Cellular Component: cytoplasm (GO:0005737);; Biological Process: trichome morphogenesis (GO:0010090);; Cellular Component: microtubule cytoskeleton (GO:0015630);; Biological Process: root development (GO:0048364);;	--	Protein ABIL2 GN=ABIL2 OS=Arabidopsis thaliana (Mouse-ear cress) PE=1 SV=1	PREDICTED: protein ABIL2-like [Solanum lycopersicum]
T3_Unigene_BMK.17041	--	--	Cellular Component: plasma membrane (GO:0005886);; Biological Process: anatomical structure morphogenesis (GO:0009653);; Biological Process: epidermal cell differentiation (GO:0009913);; Cellular Component: endosome membrane (GO:0010008);; Biological Process: xylem development (GO:0010089);; Cellular Component: endomembrane system (GO:0012505);; Biological Process: cellular component organization…	--	Receptor-like serine/threonine-protein kinase NCRK (Precursor) GN=NCRK OS=Arabidopsis thaliana (Mouse-ear cress) PE=1 SV=1	unnamed protein product [Vitis vinifera]
CL24620Contig1	--	--	Cellular Component: Golgi apparatus (GO:0005794);; Biological Process: protein glycosylation (GO:0006486);; Biological Process: secondary cell wall biogenesis (GO:0009834);; Biological Process: glucuronoxylan biosynthetic process (GO:0010417);; Biological Process: pollen exine formation (GO:0010584);; Molecular Function: galactosylgalactosylxylosylprotein 3-beta-glucuronosyltransferase activity (…	--	Probable beta-1,4-xylosyltransferase IRX9H GN=IRX9H OS=Arabidopsis thaliana (Mouse-ear cress) PE=1 SV=2	hypothetical protein VITISV_024403 [Vitis vinifera]
CL15613Contig1	[P]	Inorganic ion transport and metabolism	Molecular Function: protein serine/threonine phosphatase activity (GO:0004722);; Molecular Function: protein binding (GO:0005515);; Cellular Component: nucleus (GO:0005634);; Cellular Component: cytosol (GO:0005829);; Cellular Component: plasma membrane (GO:0005886);; Molecular Function: transition metal ion binding (GO:0046914);;	K01090|2e-16|ath:AT4G03080|BSL1	Serine/threonine-protein phosphatase BSL1 GN=BSL1 OS=Arabidopsis thaliana (Mouse-ear cress) PE=1 SV=2	putative phospho-ser/thr phosphatase [Arabidopsis thaliana]
T2_Unigene_BMK.19224	[Z]	Cytoskeleton	Molecular Function: structural constituent of cytoskeleton (GO:0005200);; Cellular Component: nucleoplasm (GO:0005654);; Cellular Component: cytoplasm (GO:0005737);; Biological Process: DNA repair (GO:0006281);; Biological Process: regulation of transcription, DNA-templated (GO:0006355);; Biological Process: embryo sac egg cell differentiation (GO:0009560);; Biological Process: actin filament-bas…	K11672|0.0|vvi:100258127|hypothetical protein LOC100258127	Actin-related protein 5 GN=ARP5 OS=Arabidopsis thaliana (Mouse-ear cress) PE=1 SV=2	hypothetical protein PRUPE_ppa002045mg [Prunus persica]
T1_Unigene_BMK.13570	--	--	Molecular Function: monooxygenase activity (GO:0004497);; Molecular Function: iron ion binding (GO:0005506);; Molecular Function: electron carrier activity (GO:0009055);; Molecular Function: oxidoreductase activity, acting on paired donors, with incorporation or reduction of molecular oxygen (GO:0016705);; Molecular Function: heme binding (GO:0020037);; Biological Process: oxidation-reduction pro…	--	Cytochrome P450 714C2 GN=OsJ_35025 OS=Oryza sativa subsp. japonica (Rice) PE=2 SV=1	PREDICTED: LOW QUALITY PROTEIN: cytokinin hydroxylase-like [Cucumis sativus]
T2_Unigene_BMK.19032	--	--	Biological Process: starch catabolic process (GO:0005983);; Biological Process: autophagy (GO:0006914);; Cellular Component: chloroplast (GO:0009507);; Molecular Function: beta-amylase activity (GO:0016161);; Molecular Function: cation binding (GO:0043169);;	--	Inactive beta-amylase 4, chloroplastic (Precursor) GN=MDF20.14 OS=Arabidopsis thaliana (Mouse-ear cress) PE=2 SV=1	PREDICTED: inactive beta-amylase 4, chloroplastic [Vitis vinifera]
CL18810Contig1	[O]	Posttranslational modification, protein turnover, chaperones	Cellular Component: nucleus (GO:0005634);; Biological Process: protein folding (GO:0006457);; Biological Process: regulation of mitotic cell cycle (GO:0007346);; Cellular Component: plastid (GO:0009536);; Biological Process: vernalization response (GO:0010048);;	--	Chaperone protein dnaJ 49 OS=Arabidopsis thaliana (Mouse-ear cress) PE=2 SV=2	predicted protein [Populus trichocarpa]
T1_Unigene_BMK.8227	[I]	Lipid transport and metabolism	Biological Process: long-chain fatty acid metabolic process (GO:0001676);; Biological Process: defense response to insect (GO:0002213);; Molecular Function: acyl-CoA dehydrogenase activity (GO:0003995);; Molecular Function: acyl-CoA oxidase activity (GO:0003997);; Cellular Component: peroxisome (GO:0005777);; Cellular Component: cytosol (GO:0005829);; Biological Process: protein targeting to memb…	K00232|1e-112|pop:POPTR_836303|acyl-CoA oxidase (EC:1.3.3.6)	Peroxisomal acyl-coenzyme A oxidase 1 GN=ACX1 OS=Arabidopsis thaliana (Mouse-ear cress) PE=1 SV=1	PREDICTED: peroxisomal acyl-coenzyme A oxidase 1-like [Vitis vinifera]
T3_Unigene_BMK.4334	[Q]	Secondary metabolites biosynthesis, transport and catabolism	Cellular Component: endoplasmic reticulum (GO:0005783);; Biological Process: phenylpropanoid biosynthetic process (GO:0009699);; Molecular Function: naringenin-chalcone synthase activity (GO:0016210);; Biological Process: polyketide biosynthetic process (GO:0030639);; Biological Process: sporopollenin biosynthetic process (GO:0080110);; Molecular Function: tetraketide alpha-pyrone synthase activi…	--	Chalcone synthase GN=CHS OS=Catharanthus roseus (Madagascar periwinkle) PE=2 SV=1	putative chalcone synthase [Artemisia annua]
CL9498Contig1	[KL]	--	Molecular Function: DNA binding (GO:0003677);; Molecular Function: DNA helicase activity (GO:0003678);; Molecular Function: iron ion binding (GO:0005506);; Molecular Function: ATP binding (GO:0005524);; Cellular Component: nucleus (GO:0005634);; Biological Process: methylation-dependent chromatin silencing (GO:0006346);; Molecular Function: zinc ion binding (GO:0008270);; Biological Process: cell…	K11643|0.0|rcu:RCOM_0921900|chromodomain helicase DNA binding protein, putative (EC:2.7.11.1)	CHD3-type chromatin-remodeling factor PICKLE GN=F13D4.130 OS=Arabidopsis thaliana (Mouse-ear cress) PE=1 SV=1	PREDICTED: CHD3-type chromatin-remodeling factor PICKLE-like [Vitis vinifera]
T1_Unigene_BMK.36776	[S]	Function unknown	Cellular Component: extracellular region (GO:0005576);; Cellular Component: cytoplasmic membrane-bounded vesicle (GO:0016023);;	--	Pathogenesis-related protein PR-1 (Precursor) GN=PR-1 OS=Medicago truncatula (Barrel medic) PE=2 SV=1	predicted protein [Populus trichocarpa]
T3_Unigene_BMK.37660	--	--	Molecular Function: nucleic acid binding (GO:0003676);; Molecular Function: hydrolase activity, hydrolyzing O-glycosyl compounds (GO:0004553);; Molecular Function: O-methyltransferase activity (GO:0008171);; Molecular Function: zinc ion binding (GO:0008270);; Biological Process: DNA integration (GO:0015074);;	--	Uncharacterized mitochondrial protein AtMg00810 GN=AtMg00810 OS=Arabidopsis thaliana (Mouse-ear cress) PE=4 SV=1	gag-pol polyprotein [Eustoma exaltatum subsp. russellianum]
T1_Unigene_BMK.1936	--	--	Molecular Function: organic cyclic compound binding (GO:0097159);; Molecular Function: heterocyclic compound binding (GO:1901363);;	--	Polyadenylate-binding protein RBP45B GN=RBP45B OS=Arabidopsis thaliana (Mouse-ear cress) PE=1 SV=1	PREDICTED: U1 small nuclear ribonucleoprotein A-like [Fragaria vesca subsp. vesca]
CL9388Contig1	[RTKL]	--	Biological Process: MAPK cascade (GO:0000165);; Molecular Function: nucleotide binding (GO:0000166);; Molecular Function: protein serine/threonine kinase activity (GO:0004674);; Cellular Component: extracellular region (GO:0005576);; Cellular Component: vacuole (GO:0005773);; Cellular Component: plasma membrane (GO:0005886);; Biological Process: protein phosphorylation (GO:0006468);; Biological P…	--	Probable leucine-rich repeat receptor-like protein kinase At5g49770 (Precursor) GN=At5g49770 OS=Arabidopsis thaliana (Mouse-ear cress) PE=2 SV=1	PREDICTED: probable leucine-rich repeat receptor-like protein kinase At5g49770-like [Vitis vinifera]
CL7448Contig1	--	--	Molecular Function: phospholipid binding (GO:0005543);;	--	--	conserved hypothetical protein [Ricinus communis]
CL29Contig1	[L]	Replication, recombination and repair	Molecular Function: nucleotide binding (GO:0000166);; Biological Process: double-strand break repair via homologous recombination (GO:0000724);; Molecular Function: DNA binding (GO:0003677);; Molecular Function: DNA-directed DNA polymerase activity (GO:0003887);; Cellular Component: nucleus (GO:0005634);; Biological Process: DNA replication (GO:0006260);; Molecular Function: zinc ion binding (GO:…	K02350|0.0|pop:POPTR_729606|hypothetical protein	DNA polymerase delta catalytic subunit GN=POLD1 OS=Glycine max (Soybean) PE=2 SV=1	PREDICTED: uncharacterized protein LOC100263126 [Vitis vinifera]
CL8629Contig1	--	--	Molecular Function: translation initiation factor activity (GO:0003743);; Biological Process: translational initiation (GO:0006413);;	--	Protein argonaute 1B GN=OSJNBa0005N02.3 OS=Oryza sativa subsp. japonica (Rice) PE=2 SV=3	argonaute1-2, partial [Solanum lycopersicum]
CL971Contig1	[H]	Coenzyme transport and metabolism	Biological Process: mitotic cell cycle (GO:0000278);; Cellular Component: cytosol (GO:0005829);; Biological Process: RNA processing (GO:0006396);; Biological Process: protein folding (GO:0006457);; Molecular Function: pyridoxal kinase activity (GO:0008478);; Biological Process: pyridoxine biosynthetic process (GO:0008615);; Biological Process: response to heat (GO:0009408);; Biological Process: p…	K13205|1e-142|rcu:RCOM_0140520|Protein C20orf4, putative	Pyridoxal kinase GN=K18L3_10 OS=Arabidopsis thaliana (Mouse-ear cress) PE=1 SV=2	Protein C20orf4, putative [Ricinus communis]
T2_Unigene_BMK.40536	[I]	Lipid transport and metabolism	Molecular Function: phospholipase D activity (GO:0004630);; Molecular Function: calcium ion binding (GO:0005509);; Cellular Component: vacuole (GO:0005773);; Cellular Component: plasma membrane (GO:0005886);; Biological Process: response to cold (GO:0009409);; Cellular Component: plasmodesma (GO:0009506);; Biological Process: positive regulation of abscisic acid-activated signaling pathway (GO:00…	--	Phospholipase D delta GN=PLDDELTA OS=Arabidopsis thaliana (Mouse-ear cress) PE=1 SV=2	PREDICTED: phospholipase D delta-like [Solanum lycopersicum]
CL21410Contig1	[J]	Translation, ribosomal structure and biogenesis	Molecular Function: structural constituent of ribosome (GO:0003735);; Cellular Component: nucleolus (GO:0005730);; Cellular Component: plasma membrane (GO:0005886);; Biological Process: translation (GO:0006412);; Cellular Component: chloroplast (GO:0009507);; Cellular Component: cytosolic large ribosomal subunit (GO:0022625);; Biological Process: ribosome biogenesis (GO:0042254);;	K02936|6e-89|osa:4345279|Os08g0326400	60S ribosomal protein L7a OS=Oryza sativa subsp. japonica (Rice) PE=2 SV=1	PREDICTED: 60S ribosomal protein L7a-like [Setaria italica]
CL1189Contig1	--	--	--	--	--	PREDICTED: uncharacterized protein LOC100258677 [Vitis vinifera]
CL5432Contig1	--	--	--	--	--	PREDICTED: uncharacterized protein LOC101262832 [Solanum lycopersicum]
T3_Unigene_BMK.35747	--	--	Biological Process: polysaccharide catabolic process (GO:0000272);; Cellular Component: nucleus (GO:0005634);; Cellular Component: plasma membrane (GO:0005886);; Biological Process: starch metabolic process (GO:0005982);; Biological Process: plant-type cell wall organization (GO:0009664);; Biological Process: regulation of meristem growth (GO:0010075);;	--	--	unnamed protein product [Vitis vinifera]
T3_Unigene_BMK.7994	--	--	--	--	Root allergen protein OS=Taraxacum officinale (Common dandelion) PE=1 SV=1	vegetative storage protein, VSP [Cichorium intybus]
T1_Unigene_BMK.5608	--	--	--	--	--	predicted protein [Populus trichocarpa]
CL952Contig1	[T]	Signal transduction mechanisms	Biological Process: response to molecule of fungal origin (GO:0002238);; Cellular Component: cytoplasm (GO:0005737);; Cellular Component: plasma membrane (GO:0005886);; Biological Process: protein targeting to vacuole (GO:0006623);; Biological Process: response to cold (GO:0009409);;	--	Universal stress protein A-like protein GN=At3g01520 OS=Arabidopsis thaliana (Mouse-ear cress) PE=1 SV=2	Adenine nucleotide alpha hydrolases-like superfamily protein [Theobroma cacao]
CL5415Contig1	--	--	--	--	Formin-like protein 7 OS=Oryza sativa subsp. japonica (Rice) PE=2 SV=2	PREDICTED: uncharacterized protein LOC101260449 [Solanum lycopersicum]
CL23178Contig1	--	--	--	--	Dof zinc finger protein DOF2.4 GN=DOF2.4 OS=Arabidopsis thaliana (Mouse-ear cress) PE=2 SV=1	PREDICTED: dof zinc finger protein DOF3.6-like [Fragaria vesca subsp. vesca]
T2_Unigene_BMK.21675	--	--	Cellular Component: Golgi apparatus (GO:0005794);; Biological Process: protein glycosylation (GO:0006486);; Molecular Function: galactosyltransferase activity (GO:0008378);; Cellular Component: integral component of membrane (GO:0016021);;	--	Probable beta-1,3-galactosyltransferase 4 GN=B3GALT4 OS=Arabidopsis thaliana (Mouse-ear cress) PE=1 SV=1	PREDICTED: probable beta-1,3-galactosyltransferase 2-like isoform 1 [Vitis vinifera]
CL2608Contig1	--	--	--	--	Uncharacterized protein At3g50808 GN=At3g50808 OS=Arabidopsis thaliana (Mouse-ear cress) PE=4 SV=1	protein with unknown function [Ricinus communis]
CL436Contig1	--	--	Molecular Function: binding (GO:0005488);; Biological Process: macromolecule metabolic process (GO:0043170);; Biological Process: primary metabolic process (GO:0044238);;	--	--	DNA/RNA polymerases superfamily protein [Theobroma cacao]
CL19847Contig1	--	--	Cellular Component: endoplasmic reticulum (GO:0005783);; Biological Process: protein folding (GO:0006457);; Biological Process: ER-nucleus signaling pathway (GO:0006984);; Biological Process: response to heat (GO:0009408);; Cellular Component: chloroplast (GO:0009507);; Biological Process: pollen development (GO:0009555);; Biological Process: response to high light intensity (GO:0009644);; Biolog…	--	--	Uncharacterized protein isoform 1 [Theobroma cacao]
T3_Unigene_BMK.12194	--	--	--	--	TSL-kinase interacting protein 1 GN=TKI1 OS=Arabidopsis thaliana (Mouse-ear cress) PE=1 SV=2	hypothetical protein VITISV_030493 [Vitis vinifera]
CL19873Contig1	--	--	Biological Process: maltose metabolic process (GO:0000023);; Biological Process: acetyl-CoA metabolic process (GO:0006084);; Biological Process: microtubule nucleation (GO:0007020);; Biological Process: sterol biosynthetic process (GO:0016126);; Biological Process: brassinosteroid biosynthetic process (GO:0016132);; Biological Process: starch biosynthetic process (GO:0019252);; Molecular Function…	--	--	hypothetical protein PRUPE_ppa008017mg [Prunus persica]
CL10779Contig1	--	--	Biological Process: amino acid transmembrane transport (GO:0003333);; Cellular Component: plasma membrane (GO:0005886);; Biological Process: dicarboxylic acid transport (GO:0006835);; Molecular Function: amino acid transmembrane transporter activity (GO:0015171);; Cellular Component: integral component of membrane (GO:0016021);; Molecular Function: sodium:dicarboxylate symporter activity (GO:0017…	--	--	PREDICTED: sodium-coupled neutral amino acid transporter 1-like [Solanum lycopersicum]
T2_Unigene_BMK.29097	[R]	General function prediction only	Molecular Function: receptor activity (GO:0004872);; Cellular Component: mitochondrion (GO:0005739);; Biological Process: response to oxidative stress (GO:0006979);; Biological Process: response to hormone (GO:0009725);; Biological Process: response to sucrose (GO:0009744);; Biological Process: sterol biosynthetic process (GO:0016126);;	K07297|1e-143|vvi:100262144|hypothetical protein LOC100262144	--	PREDICTED: progestin and adipoq receptor-like protein 1-like [Vitis vinifera]
T3_Unigene_BMK.41532	--	--	Biological Process: ubiquitin-dependent protein catabolic process (GO:0006511);; Molecular Function: ligase activity (GO:0016874);;	--	BTB/POZ domain-containing protein FBL11 GN=FBL11 OS=Arabidopsis thaliana (Mouse-ear cress) PE=2 SV=2	hypothetical protein PRUPE_ppa000908mg [Prunus persica]
T2_Unigene_BMK.20652	--	--	--	--	--	PREDICTED: ankyrin repeat-containing protein At3g12360-like [Solanum lycopersicum]
CL4780Contig1	--	--	Biological Process: inflammatory response (GO:0006954);; Cellular Component: chloroplast (GO:0009507);; Molecular Function: phenylpyruvate tautomerase activity (GO:0050178);; Biological Process: response to other organism (GO:0051707);;	--	--	PREDICTED: macrophage migration inhibitory factor homolog isoform 2 [Solanum lycopersicum]
CL16098Contig1	--	--	Cellular Component: cytoplasmic membrane-bounded vesicle (GO:0016023);; Molecular Function: kinase activity (GO:0016301);; Biological Process: phosphorylation (GO:0016310);; Molecular Function: 2-alkenal reductase [NAD(P)] activity (GO:0032440);; Biological Process: oxidation-reduction process (GO:0055114);;	--	Somatic embryogenesis receptor kinase 1 (Precursor) OS=Arabidopsis thaliana (Mouse-ear cress) PE=1 SV=2	Leucine-rich repeat family protein [Theobroma cacao]
T2_Unigene_BMK.23019	--	--	Molecular Function: calcium ion binding (GO:0005509);; Cellular Component: endoplasmic reticulum membrane (GO:0005789);; Biological Process: protein folding (GO:0006457);; Biological Process: plant-type hypersensitive response (GO:0009626);; Biological Process: defense response signaling pathway, resistance gene-independent (GO:0010204);; Cellular Component: cytoplasmic membrane-bounded vesicle (…	--	Calreticulin-3 (Precursor) GN=CRT3 OS=Arabidopsis thaliana (Mouse-ear cress) PE=2 SV=2	PREDICTED: calreticulin-3-like isoform X3 [Cicer arietinum]
T2_Unigene_BMK.1934	--	--	Biological Process: response to nitrate (GO:0010167);; Biological Process: xyloglucan metabolic process (GO:0010411);; Biological Process: nitrate transport (GO:0015706);;	--	--	PREDICTED: uncharacterized protein LOC100241586 [Vitis vinifera]
T1_Unigene_BMK.17110	--	--	Molecular Function: magnesium ion binding (GO:0000287);; Molecular Function: pyruvate decarboxylase activity (GO:0004737);; Biological Process: response to stress (GO:0006950);; Biological Process: metabolic process (GO:0008152);; Molecular Function: thiamine pyrophosphate binding (GO:0030976);;	K01568|2e-18|osa:4339068|Os05g0469800	Pyruvate decarboxylase 2 (Fragment) GN=PDC2 OS=Zea mays (Maize) PE=2 SV=1	RecName: Full=Pyruvate decarboxylase 2; Short=PDC
T1_Unigene_BMK.19203	--	--	Biological Process: response to reactive oxygen species (GO:0000302);; Cellular Component: chloroplast outer membrane (GO:0009707);; Biological Process: chloroplast fission (GO:0010020);; Biological Process: protein-phycocyanobilin linkage (GO:0017009);; Biological Process: regulation of cell division (GO:0051302);;	--	--	conserved hypothetical protein [Ricinus communis]
T1_Unigene_BMK.34879	--	--	Cellular Component: nucleolus (GO:0005730);; Biological Process: mitosis (GO:0007067);; Biological Process: sex determination (GO:0007530);; Cellular Component: chloroplast (GO:0009507);; Biological Process: embryo development ending in seed dormancy (GO:0009793);; Biological Process: pollen tube guidance (GO:0010183);; Cellular Component: nuclear speck (GO:0016607);; Cellular Component: exon-exo…	K12877|3e-99|vvi:100263147|hypothetical protein LOC100263147	Protein mago nashi homolog OS=Oryza sativa subsp. japonica (Rice) PE=2 SV=2	mago nashi-like protein 2 [Physalis pubescens]
T3_Unigene_BMK.34092	[C]	Energy production and conversion	Molecular Function: oxygen transporter activity (GO:0005344);; Molecular Function: iron ion binding (GO:0005506);; Cellular Component: cytoplasm (GO:0005737);; Biological Process: fatty acid metabolic process (GO:0006631);; Biological Process: nitrogen fixation (GO:0009399);; Biological Process: response to cytokinin (GO:0009735);; Biological Process: oxygen transport (GO:0015671);; Biological Pr…	--	Non-symbiotic hemoglobin 2 OS=Arabidopsis thaliana (Mouse-ear cress) PE=1 SV=1	nonsymbiotic hemoglobin [Cichorium intybus x Cichorium endivia]
T1_Unigene_BMK.11497	[E]	Amino acid transport and metabolism	Molecular Function: metalloendopeptidase activity (GO:0004222);; Cellular Component: mitochondrion (GO:0005739);; Cellular Component: cytosol (GO:0005829);; Biological Process: proteolysis (GO:0006508);; Cellular Component: chloroplast stroma (GO:0009570);; Biological Process: methylglyoxal catabolic process to D-lactate (GO:0019243);; Biological Process: response to cadmium ion (GO:0046686);; Mo…	K01414|2e-85|vvi:100257087|similar to oligopeptidase A	--	oligopeptidase A [Arabidopsis thaliana]
CL16585Contig1	--	--	Molecular Function: binding (GO:0005488);; Biological Process: regulation of transcription, DNA-templated (GO:0006355);; Biological Process: response to ethylene (GO:0009723);; Cellular Component: intracellular part (GO:0044424);; Biological Process: single-organism cellular process (GO:0044763);;	--	Ethylene-responsive transcription factor RAP2-3 OS=Arabidopsis thaliana (Mouse-ear cress) PE=1 SV=2	AP2/EREBP transcription factor ERF-2 [Gossypium hirsutum]
CL4280Contig1	--	--	Biological Process: heat acclimation (GO:0010286);; Cellular Component: intracellular membrane-bounded organelle (GO:0043231);;	--	--	PREDICTED: uncharacterized protein LOC100779573 [Glycine max]
CL1143Contig1	--	--	--	--	Protein MODIFIER OF SNC1 1 GN=MOS1 OS=Arabidopsis thaliana (Mouse-ear cress) PE=1 SV=2	Modifier of snc1, putative isoform 1 [Theobroma cacao]
T1_Unigene_BMK.27166	--	--	--	--	Putative disease resistance RPP13-like protein 1 GN=RPPL1 OS=Arabidopsis thaliana (Mouse-ear cress) PE=3 SV=1	CC-NBS-LRR-like protein [Helianthus annuus]
CL16245Contig1	--	--	Cellular Component: chloroplast (GO:0009507);;	--	Protochlorophyllide-dependent translocon component 52, chloroplastic (Precursor) GN=L73G19.30 OS=Arabidopsis thaliana (Mouse-ear cress) PE=2 SV=1	PREDICTED: pheophorbide a oxygenase, chloroplastic-like [Glycine max]
T1_Unigene_BMK.12671	--	--	Biological Process: metabolic process (GO:0008152);; Molecular Function: transferase activity, transferring phosphorus-containing groups (GO:0016772);;	--	Putative ribonuclease H protein At1g65750 GN=At1g65750 OS=Arabidopsis thaliana (Mouse-ear cress) PE=3 SV=1	PREDICTED: uncharacterized protein LOC101298394 [Fragaria vesca subsp. vesca]
CL15772Contig1	--	--	Molecular Function: organic cyclic compound binding (GO:0097159);; Molecular Function: heterocyclic compound binding (GO:1901363);;	--	--	BED zinc finger,hAT family dimerization domain, putative [Theobroma cacao]
CL11432Contig1	--	--	Biological Process: protein targeting to membrane (GO:0006612);; Biological Process: response to ethylene (GO:0009723);; Biological Process: abscisic acid-activated signaling pathway (GO:0009738);; Biological Process: regulation of plant-type hypersensitive response (GO:0010363);; Molecular Function: kinase activity (GO:0016301);; Biological Process: intracellular signal transduction (GO:0035556)…	--	Putative serine/threonine-protein kinase-like protein CCR3 (Precursor) GN=F27K19.130 OS=Arabidopsis thaliana (Mouse-ear cress) PE=2 SV=1	unnamed protein product [Vitis vinifera]
T1_Unigene_BMK.39139	--	--	Molecular Function: transferase activity, transferring phosphorus-containing groups (GO:0016772);;	--	--	unnamed protein product [Vitis vinifera]
T1_Unigene_BMK.35552	--	--	--	--	CLE27p (Precursor) GN=CLE27 OS=Arabidopsis thaliana (Mouse-ear cress) PE=2 SV=1	conserved hypothetical protein [Ricinus communis]
CL7932Contig1	--	--	--	--	--	Ubiquitin-conjugating enzyme 25, putative isoform 1 [Theobroma cacao]
CL23079Contig1	[O]	Posttranslational modification, protein turnover, chaperones	Cellular Component: nucleus (GO:0005634);; Cellular Component: cytoplasm (GO:0005737);; Biological Process: protein folding (GO:0006457);; Biological Process: response to heat (GO:0009408);; Biological Process: response to high light intensity (GO:0009644);; Molecular Function: heat shock protein binding (GO:0031072);; Biological Process: response to hydrogen peroxide (GO:0042542);;	--	Chaperone protein dnaJ 6 GN=MOJ9.8 OS=Arabidopsis thaliana (Mouse-ear cress) PE=1 SV=1	PREDICTED: chaperone protein DnaJ 1-like [Solanum lycopersicum]
T3_Unigene_BMK.11585	--	--	--	--	Endonuclease OS=Nicotiana tabacum (Common tobacco) PE=2 SV=1	hypothetical protein VITISV_004671 [Vitis vinifera]
CL10721Contig1	--	--	--	--	--	PREDICTED: UPF0420 protein C16orf58 homolog [Vitis vinifera]
CL5847Contig1	--	--	Molecular Function: nucleic acid binding (GO:0003676);; Molecular Function: zinc ion binding (GO:0008270);; Biological Process: DNA integration (GO:0015074);;	--	Endonuclease OS=Nicotiana tabacum (Common tobacco) PE=2 SV=1	gag-pol polyprotein [Eustoma exaltatum subsp. russellianum]
T1_Unigene_BMK.40618	--	--	Molecular Function: binding (GO:0005488);;	--	--	hypothetical protein VITISV_026753 [Vitis vinifera]
T1_Unigene_BMK.18698	--	--	Cellular Component: spindle pole (GO:0000922);; Cellular Component: gamma-tubulin complex (GO:0000930);; Cellular Component: nuclear envelope (GO:0005635);; Biological Process: microtubule nucleation (GO:0007020);; Cellular Component: cytoplasmic side of plasma membrane (GO:0009898);; Molecular Function: tubulin binding (GO:0015631);;	--	--	PREDICTED: gamma-tubulin complex component 3 homolog [Glycine max]
T2_Unigene_BMK.24226	--	--	Biological Process: mitotic cell cycle (GO:0000278);; Biological Process: cytokinesis by cell plate formation (GO:0000911);; Biological Process: regionalization (GO:0003002);; Molecular Function: DNA binding (GO:0003677);; Molecular Function: protein binding (GO:0005515);; Cellular Component: nucleus (GO:0005634);; Cellular Component: cytosol (GO:0005829);; Biological Process: DNA repair (GO:0006…	K10610|0.0|vvi:100256664|hypothetical protein LOC100256664	DNA damage-binding protein 1 GN=DDB1 OS=Solanum lycopersicum (Tomato) PE=1 SV=1	unnamed protein product [Vitis vinifera]
T2_Unigene_BMK.1671	--	--	Biological Process: signal transduction (GO:0007165);; Biological Process: regulation of cellular metabolic process (GO:0031323);; Biological Process: regulation of defense response (GO:0031347);; Biological Process: innate immune response (GO:0045087);; Biological Process: response to other organism (GO:0051707);; Biological Process: organic substance metabolic process (GO:0071704);;	--	--	unknown [Medicago truncatula]
CL1350Contig1	--	--	Cellular Component: nucleus (GO:0005634);;	--	--	unnamed protein product [Vitis vinifera]
T3_Unigene_BMK.28759	[RTKL]	--	Molecular Function: transferase activity, transferring phosphorus-containing groups (GO:0016772);;	--	Putative receptor-like protein kinase At5g39000 (Precursor) GN=At5g39000 OS=Arabidopsis thaliana (Mouse-ear cress) PE=3 SV=1	hypothetical protein SORBIDRAFT_08g014920 [Sorghum bicolor]
T1_Unigene_BMK.22767	--	--	Cellular Component: nucleus (GO:0005634);; Cellular Component: membrane (GO:0016020);;	--	--	conserved hypothetical protein [Ricinus communis]
CL24338Contig1	--	--	Cellular Component: mitochondrion (GO:0005739);; Cellular Component: peroxisomal membrane (GO:0005778);; Biological Process: jasmonic acid metabolic process (GO:0009694);; Biological Process: response to jasmonic acid (GO:0009753);; Cellular Component: integral component of membrane (GO:0016021);;	--	Peroxisomal membrane protein PMP22 GN=PMP22 OS=Arabidopsis thaliana (Mouse-ear cress) PE=1 SV=1	hypothetical protein ARALYDRAFT_491288 [Arabidopsis lyrata subsp. lyrata]
CL21298Contig1	--	--	Molecular Function: peptidase activity (GO:0008233);; Cellular Component: cytoplasmic membrane-bounded vesicle (GO:0016023);;	K13289|4e-46|vvi:100264100|hypothetical protein LOC100264100	Serine carboxypeptidase II-3 chain B (Precursor) GN=CXP;2-3 OS=Hordeum vulgare (Barley) PE=2 SV=1	ABIL3-like protein [Lactuca sativa]
CL10866Contig1	--	--	Biological Process: DNA replication (GO:0006260);; Biological Process: chromatin silencing (GO:0006342);; Biological Process: covalent chromatin modification (GO:0016569);; Biological Process: posttranscriptional gene silencing by RNA (GO:0035194);; Biological Process: floral whorl development (GO:0048438);; Biological Process: floral organ formation (GO:0048449);; Biological Process: phyllome de…	--	--	PREDICTED: uncharacterized protein LOC101262144 [Solanum lycopersicum]
T2_Unigene_BMK.9103	--	--	--	--	Uncharacterized protein OsI_027940 OS=Oryza sativa subsp. indica (Rice) PE=1 SV=2	HSP20-like chaperones superfamily protein [Theobroma cacao]
T3_Unigene_BMK.23005	--	--	Cellular Component: cytoplasm (GO:0005737);; Biological Process: response to cold (GO:0009409);; Biological Process: response to water deprivation (GO:0009414);; Biological Process: response to abscisic acid (GO:0009737);; Biological Process: response to chitin (GO:0010200);; Molecular Function: hydrolase activity (GO:0016787);; Biological Process: hyperosmotic salinity response (GO:0042538);;	--	--	PREDICTED: monoglyceride lipase-like [Solanum lycopersicum]
T1_Unigene_BMK.30572	--	--	Cellular Component: mitochondrion (GO:0005739);; Biological Process: pollen tube growth (GO:0009860);;	--	--	unnamed protein product [Vitis vinifera]
T1_Unigene_BMK.6213	--	--	Cellular Component: extracellular region (GO:0005576);; Cellular Component: endoplasmic reticulum (GO:0005783);;	--	--	PREDICTED: uncharacterized protein LOC100248442 [Vitis vinifera]
T3_Unigene_BMK.19347	--	--	--	--	--	hypothetical protein PRUPE_ppa026757mg [Prunus persica]
T1_Unigene_BMK.39510	[R]	General function prediction only	--	--	Histone-lysine N-methyltransferase ASHR2 GN=F3P11.24 OS=Arabidopsis thaliana (Mouse-ear cress) PE=2 SV=3	SET domain protein [Populus trichocarpa]
T3_Unigene_BMK.42069	--	--	--	--	Pentatricopeptide repeat-containing protein At2g03880, mitochondrial (Precursor) GN=PCMP-H44 OS=Arabidopsis thaliana (Mouse-ear cress) PE=2 SV=1	PREDICTED: pentatricopeptide repeat-containing protein At4g02750-like [Solanum lycopersicum]
T3_Unigene_BMK.14699	[J]	Translation, ribosomal structure and biogenesis	Molecular Function: structural constituent of ribosome (GO:0003735);; Cellular Component: mitochondrion (GO:0005739);; Biological Process: translation (GO:0006412);; Cellular Component: cytosolic large ribosomal subunit (GO:0022625);; Molecular Function: metal ion binding (GO:0046872);;	K02921|2e-48|vvi:100254103|similar to protein synthesis initiation factor-like	60S ribosomal protein L37a GN=RPL37A OS=Gossypium hirsutum (Upland cotton) PE=3 SV=1	60S ribosomal protein L37a [Solanum tuberosum]
T1_Unigene_BMK.34021	[P]	Inorganic ion transport and metabolism	Cellular Component: endosome (GO:0005768);; Biological Process: regulation of pH (GO:0006885);; Biological Process: lithium ion transport (GO:0010351);; Molecular Function: sodium:hydrogen antiporter activity (GO:0015385);; Cellular Component: integral component of membrane (GO:0016021);; Biological Process: sodium ion transmembrane transport (GO:0035725);;	K14724|0.0|vvi:100264300|similar to Na+/H+ antiporter	Sodium/hydrogen exchanger 6 GN=NHX6 OS=Arabidopsis thaliana (Mouse-ear cress) PE=1 SV=3	Na+/H+ antiporter 6 isoform 2 [Theobroma cacao]
T1_Unigene_BMK.11317	[L]	Replication, recombination and repair	Molecular Function: nucleotide binding (GO:0000166);; Biological Process: double-strand break repair via homologous recombination (GO:0000724);; Biological Process: cytokinesis by cell plate formation (GO:0000911);; Molecular Function: nucleoside binding (GO:0001882);; Biological Process: regionalization (GO:0003002);; Molecular Function: DNA binding (GO:0003677);; Molecular Function: DNA-directe…	K02320|5e-56|vvi:100250805|hypothetical protein LOC100250805	DNA polymerase alpha catalytic subunit OS=Oryza sativa subsp. japonica (Rice) PE=2 SV=2	DNA polymerase alpha catalytic subunit [Solanum lycopersicum]
T1_Unigene_BMK.31405	[Q]	Secondary metabolites biosynthesis, transport and catabolism	Molecular Function: iron ion binding (GO:0005506);; Molecular Function: electron carrier activity (GO:0009055);; Cellular Component: chloroplast stroma (GO:0009570);; Biological Process: isopentenyl diphosphate biosynthetic process, methylerythritol 4-phosphate pathway (GO:0019288);; Molecular Function: oxygen binding (GO:0019825);; Molecular Function: heme binding (GO:0020037);; Cellular Compone…	--	Cytochrome P450 97B1, chloroplastic (Precursor) GN=CYP97B1 OS=Pisum sativum (Garden pea) PE=2 SV=1	PREDICTED: cytochrome P450 97B2, chloroplastic [Vitis vinifera]
CL2102Contig1	[R]	General function prediction only	--	--	Protein FIZZY-RELATED 1 GN=T26M18.130 OS=Arabidopsis thaliana (Mouse-ear cress) PE=1 SV=1	PREDICTED: anaphase-promoting complex subunit cdc20-like [Solanum lycopersicum]
CL23960Contig1	--	--	--	--	--	PREDICTED: uncharacterized protein LOC101245961 [Solanum lycopersicum]
T3_Unigene_BMK.35309	[D]	Cell cycle control, cell division, chromosome partitioning	Biological Process: regulation of cyclin-dependent protein serine/threonine kinase activity (GO:0000079);; Molecular Function: cyclin-dependent protein serine/threonine kinase activity (GO:0004693);; Cellular Component: nucleus (GO:0005634);; Biological Process: stomatal lineage progression (GO:0010440);; Molecular Function: protein kinase binding (GO:0019901);; Biological Process: cell division …	K05868|3e-61|vvi:100265569|hypothetical protein LOC100265569	Putative cyclin-B3-1 GN=CYCB3-1 OS=Arabidopsis thaliana (Mouse-ear cress) PE=2 SV=2	predicted protein [Populus trichocarpa]
T1_Unigene_BMK.10424	--	--	--	--	--	PREDICTED: putative F-box protein At1g65770-like [Solanum lycopersicum]
CL2104Contig1	--	--	Cellular Component: nucleus (GO:0005634);; Cellular Component: endoplasmic reticulum (GO:0005783);; Biological Process: response to oxidative stress (GO:0006979);; Biological Process: response to wounding (GO:0009611);; Biological Process: response to gravity (GO:0009629);; Cellular Component: plant-type vacuole membrane (GO:0009705);; Biological Process: chalcone biosynthetic process (GO:0009715…	K00660|0.0|vvi:100263443|CHS	Chalcone synthase GN=CHS OS=Callistephus chinensis (China aster) PE=2 SV=2	RecName: Full=Chalcone synthase; AltName: Full=Naringenin-chalcone synthase
CL5258Contig1	--	--	--	--	--	PREDICTED: uncharacterized protein LOC101259172 [Solanum lycopersicum]
CL5762Contig1	--	--	Molecular Function: hydrolase activity, acting on glycosyl bonds (GO:0016798);;	--	Beta-galactosidase 10 (Precursor) GN=BGAL10 OS=Arabidopsis thaliana (Mouse-ear cress) PE=2 SV=1	PREDICTED: beta-galactosidase 10-like [Fragaria vesca subsp. vesca]
CL21185Contig1	--	--	--	--	--	copper transport accessory protein [Volvox carteri f. nagariensis]
T2_Unigene_BMK.5093	--	--	Cellular Component: mitochondrion (GO:0005739);;	--	--	hypothetical protein PRUPE_ppa010318mg [Prunus persica]
CL20004Contig1	--	--	--	--	Endonuclease OS=Nicotiana tabacum (Common tobacco) PE=2 SV=1	gag-pol polyprotein [Eustoma exaltatum subsp. russellianum]
CL9102Contig1	[QR]	--	Cellular Component: mitochondrion (GO:0005739);; Cellular Component: cytosol (GO:0005829);; Molecular Function: methyltransferase activity (GO:0008168);; Biological Process: toxin catabolic process (GO:0009407);; Biological Process: response to cyclopentenone (GO:0010583);; Biological Process: methylation (GO:0032259);; Biological Process: response to cadmium ion (GO:0046686);;	--	--	PREDICTED: putative methyltransferase DDB_G0268948-like [Solanum lycopersicum]
T2_Unigene_BMK.20277	[R]	General function prediction only	Molecular Function: Rab GTPase activator activity (GO:0005097);; Cellular Component: nucleus (GO:0005634);; Biological Process: positive regulation of Rab GTPase activity (GO:0032851);;	--	--	conserved hypothetical protein [Ricinus communis]
T1_Unigene_BMK.40462	--	--	--	--	--	PREDICTED: uncharacterized protein LOC101299426 [Fragaria vesca subsp. vesca]
T1_Unigene_BMK.21473	[O]	Posttranslational modification, protein turnover, chaperones	Cellular Component: nucleus (GO:0005634);; Biological Process: negative regulation of transcription from RNA polymerase III promoter (GO:0016480);;	--	--	MAF1-like protein [Citrus sinensis]
CL10399Contig1	--	--	Molecular Function: binding (GO:0005488);;	--	Transcription factor MYB1R1 OS=Solanum tuberosum (Potato) PE=2 SV=1	PREDICTED: uncharacterized protein LOC101248552 [Solanum lycopersicum]
T1_Unigene_BMK.42172	--	--	Molecular Function: DNA binding (GO:0003677);; Cellular Component: nucleus (GO:0005634);;	--	ZF-HD homeobox protein At4g24660 GN=At4g24660 OS=Arabidopsis thaliana (Mouse-ear cress) PE=1 SV=1	ZF-HD homeobox protein [Flaveria bidentis]
T2_Unigene_BMK.12633	--	--	Molecular Function: zinc ion binding (GO:0008270);; Molecular Function: ligase activity (GO:0016874);;	--	--	RING/FYVE/PHD zinc finger superfamily protein isoform 1 [Theobroma cacao]
T1_Unigene_BMK.3944	--	--	Molecular Function: aspartic-type endopeptidase activity (GO:0004190);; Molecular Function: metalloendopeptidase activity (GO:0004222);; Cellular Component: mitochondrion (GO:0005739);; Cellular Component: endoplasmic reticulum membrane (GO:0005789);; Cellular Component: Golgi apparatus (GO:0005794);; Biological Process: N-terminal protein myristoylation (GO:0006499);; Biological Process: proteol…	K09595|0.0|rcu:RCOM_0833830|Minor histocompatibility antigen H13, putative	Signal peptide peptidase GN=SPP OS=Arabidopsis thaliana (Mouse-ear cress) PE=2 SV=1	Minor histocompatibility antigen H13, putative [Ricinus communis]
CL24388Contig1	--	--	Cellular Component: plasma membrane (GO:0005886);; Biological Process: polysaccharide metabolic process (GO:0005976);; Biological Process: cellular process (GO:0009987);; Biological Process: single-organism process (GO:0044699);;	--	--	unnamed protein product [Vitis vinifera]
CL8443Contig1	--	--	Cellular Component: extracellular region (GO:0005576);; Biological Process: carbohydrate metabolic process (GO:0005975);; Molecular Function: cellulase activity (GO:0008810);; Biological Process: response to nematode (GO:0009624);; Biological Process: xylem development (GO:0010089);; Biological Process: cell wall macromolecule metabolic process (GO:0044036);;	--	Endoglucanase 17 (Precursor) GN=At4g02290 OS=Arabidopsis thaliana (Mouse-ear cress) PE=2 SV=1	PREDICTED: endoglucanase 17 [Vitis vinifera]
T1_Unigene_BMK.39440	--	--	Cellular Component: mitochondrion (GO:0005739);;	--	Pentatricopeptide repeat-containing protein At4g16470 OS=Arabidopsis thaliana (Mouse-ear cress) PE=2 SV=2	PREDICTED: pentatricopeptide repeat-containing protein At3g46790, chloroplastic-like [Cicer arietinum]
T3_Unigene_BMK.8827	--	--	--	--	--	hypothetical protein GlmaxMp14 (mitochondrion) [Glycine max]
T1_Unigene_BMK.15207	--	--	--	--	--	hypothetical protein EDEG_01716 [Edhazardia aedis USNM 41457]
T1_Unigene_BMK.17686	--	--	Cellular Component: mitochondrion (GO:0005739);; Biological Process: phosphatidylinositol biosynthetic process (GO:0006661);;	--	--	PREDICTED: uncharacterized protein LOC100248789 [Vitis vinifera]
CL8457Contig1	--	--	Biological Process: protein targeting to vacuole (GO:0006623);; Cellular Component: chloroplast (GO:0009507);; Cellular Component: integral component of membrane (GO:0016021);;	--	--	PREDICTED: transmembrane protein 63C-like [Solanum lycopersicum]
T1_Unigene_BMK.10993	--	--	--	--	--	PREDICTED: uncharacterized protein LOC101245858 [Solanum lycopersicum]
CL707Contig1	--	--	--	--	TMV resistance protein N GN=N OS=Nicotiana glutinosa (Tobacco) PE=1 SV=1	PREDICTED: TMV resistance protein N-like [Vitis vinifera]
CL7676Contig1	[R]	General function prediction only	Biological Process: protein peptidyl-prolyl isomerization (GO:0000413);; Molecular Function: peptidyl-prolyl cis-trans isomerase activity (GO:0003755);; Molecular Function: FK506 binding (GO:0005528);; Cellular Component: endoplasmic reticulum membrane (GO:0005789);; Cellular Component: cytosol (GO:0005829);; Cellular Component: chloroplast outer membrane (GO:0009707);; Biological Process: cytoso…	--	Outer envelope protein 61, chloroplastic GN=T6G21.100 OS=Arabidopsis thaliana (Mouse-ear cress) PE=1 SV=1	Tetratricopeptide repeat (TPR)-like superfamily protein isoform 1 [Theobroma cacao]
CL7396Contig1	[C]	Energy production and conversion	Molecular Function: oxoglutarate dehydrogenase (succinyl-transferring) activity (GO:0004591);; Cellular Component: mitochondrion (GO:0005739);; Biological Process: tricarboxylic acid cycle (GO:0006099);; Molecular Function: zinc ion binding (GO:0008270);; Biological Process: methylglyoxal catabolic process to D-lactate (GO:0019243);; Molecular Function: thiamine pyrophosphate binding (GO:0030976)…	K00164|0.0|rcu:RCOM_0465620|2-oxoglutarate dehydrogenase, putative (EC:1.2.4.2)	--	2-oxoglutarate dehydrogenase, putative [Ricinus communis]
T3_Unigene_BMK.28861	--	--	Molecular Function: catalytic activity (GO:0003824);; Biological Process: metabolic process (GO:0008152);;	K01246|6e-47|vvi:100256507|hypothetical protein LOC100256507	--	PREDICTED: uncharacterized protein LOC100256507 [Vitis vinifera]
T1_Unigene_BMK.13237	--	--	Cellular Component: integral component of membrane (GO:0016021);; Molecular Function: oxidoreductase activity (GO:0016491);; Biological Process: oxidation-reduction process (GO:0055114);;	--	Ferric reduction oxidase 2 GN=F22L4.12 OS=Arabidopsis thaliana (Mouse-ear cress) PE=1 SV=2	ferric-chelate reductase [Solanum lycopersicum]
T3_Unigene_BMK.20347	--	--	Molecular Function: motor activity (GO:0003774);; Cellular Component: cytoplasm (GO:0005737);; Cellular Component: plasma membrane (GO:0005886);; Biological Process: protein targeting to vacuole (GO:0006623);; Biological Process: response to chitin (GO:0010200);; Cellular Component: myosin complex (GO:0016459);; Biological Process: Golgi vesicle transport (GO:0048193);;	--	--	hypothetical protein PRUPE_ppa010870mg [Prunus persica]
CL16455Contig1	[D]	Cell cycle control, cell division, chromosome partitioning	Biological Process: tRNA wobble uridine modification (GO:0002098);; Molecular Function: electron carrier activity (GO:0009055);; Molecular Function: oxidoreductase activity (GO:0016491);; Biological Process: hydrogen peroxide catabolic process (GO:0042744);; Molecular Function: flavin adenine dinucleotide binding (GO:0050660);; Biological Process: oxidation-reduction process (GO:0055114);;	K03495|0.0|ath:AT2G13440|glucose-inhibited division family A protein	--	Glucose-inhibited division family A protein isoform 1 [Theobroma cacao]
T2_Unigene_BMK.39905	--	--	Cellular Component: ubiquitin ligase complex (GO:0000151);; Molecular Function: ubiquitin-protein ligase activity (GO:0004842);; Cellular Component: plasma membrane (GO:0005886);; Biological Process: nucleoside metabolic process (GO:0009116);; Biological Process: protein ubiquitination (GO:0016567);;	--	Bark storage protein A (Precursor) GN=BSPA OS=Populus deltoides (Eastern poplar) PE=2 SV=1	unnamed protein product [Vitis vinifera]
CL9811Contig1	--	--	--	--	Squamosa promoter-binding-like protein 12 GN=SPL12 OS=Oryza sativa subsp. indica (Rice) PE=2 SV=1	LIGULELESS1 protein, putative [Ricinus communis]
T1_Unigene_BMK.1931	[I]	Lipid transport and metabolism	Biological Process: long-chain fatty acid metabolic process (GO:0001676);; Biological Process: defense response to insect (GO:0002213);; Molecular Function: stearoyl-CoA 9-desaturase activity (GO:0004768);; Biological Process: unsaturated fatty acid biosynthetic process (GO:0006636);; Biological Process: phosphatidylglycerol biosynthetic process (GO:0006655);; Cellular Component: chloroplast (GO:…	K00507|6e-24|ath:AT3G15850|FAD5	Palmitoyl-monogalactosyldiacylglycerol delta-7 desaturase, chloroplastic (Precursor) GN=ADS3 OS=Arabidopsis thaliana (Mouse-ear cress) PE=2 SV=2	Fatty acid desaturase 5 [Theobroma cacao]
CL6847Contig1	[R]	General function prediction only	Molecular Function: sequence-specific DNA binding transcription factor activity (GO:0003700);; Cellular Component: nucleolus (GO:0005730);; Cellular Component: cytoplasm (GO:0005737);; Molecular Function: 5S rRNA binding (GO:0008097);; Biological Process: response to xenobiotic stimulus (GO:0009410);; Molecular Function: metal ion binding (GO:0046872);; Biological Process: positive regulation of …	K09191|1e-165|vvi:100260239|hypothetical protein LOC100260239	Uncharacterized zinc finger protein At4g06634 GN=At4g06634 OS=Arabidopsis thaliana (Mouse-ear cress) PE=1 SV=1	transcription factor IIIA [Solanum lycopersicum]
CL20054Contig1	--	--	--	--	Protein WVD2-like 1 GN=WDL1 OS=Arabidopsis thaliana (Mouse-ear cress) PE=2 SV=1	unknown protein [Camellia sinensis]
T1_Unigene_BMK.27621	--	--	Molecular Function: structural constituent of ribosome (GO:0003735);; Biological Process: translation (GO:0006412);; Cellular Component: cytosolic small ribosomal subunit (GO:0022627);;	K02971|2e-49|vvi:100246017|hypothetical protein LOC100246017	40S ribosomal protein S21-2 GN=RPS21C OS=Arabidopsis thaliana (Mouse-ear cress) PE=2 SV=2	hypothetical protein VITISV_033219 [Vitis vinifera]
T3_Unigene_BMK.23388	--	--	--	--	--	PREDICTED: uncharacterized protein LOC101253184 [Solanum lycopersicum]
T1_Unigene_BMK.25127	--	--	--	--	Zinc finger protein CONSTANS-LIKE 9 GN=COL9 OS=Arabidopsis thaliana (Mouse-ear cress) PE=2 SV=1	transcription factor, putative [Ricinus communis]
T3_Unigene_BMK.33479	--	--	--	--	--	predicted protein [Populus trichocarpa]
T1_Unigene_BMK.39835	--	--	Molecular Function: DNA binding (GO:0003677);; Biological Process: DNA recombination (GO:0006310);; Cellular Component: plastid (GO:0009536);; Biological Process: DNA integration (GO:0015074);;	--	Endonuclease OS=Nicotiana tabacum (Common tobacco) PE=2 SV=1	hypothetical protein VITISV_034738 [Vitis vinifera]
T1_Unigene_BMK.2313	--	--	Molecular Function: protein serine/threonine kinase activity (GO:0004674);; Molecular Function: ATP binding (GO:0005524);; Cellular Component: plasma membrane (GO:0005886);; Biological Process: protein phosphorylation (GO:0006468);; Cellular Component: integral component of membrane (GO:0016021);; Molecular Function: 2-alkenal reductase [NAD(P)] activity (GO:0032440);; Biological Process: oxidati…	--	Leucine-rich repeat receptor-like protein kinase TDR (Precursor) GN=TDR OS=Arabidopsis thaliana (Mouse-ear cress) PE=1 SV=1	Receptor protein kinase CLAVATA1 precursor, putative [Ricinus communis]
T2_Unigene_BMK.6333	[S]	Function unknown	Cellular Component: chloroplast thylakoid membrane (GO:0009535);; Cellular Component: chloroplast thylakoid lumen (GO:0009543);;	--	Thylakoid lumenal protein At1g12250, chloroplastic (Precursor) GN=At1g12250 OS=Arabidopsis thaliana (Mouse-ear cress) PE=1 SV=1	PREDICTED: thylakoid lumenal protein At1g12250, chloroplastic-like isoform 2 [Solanum lycopersicum]
T1_Unigene_BMK.11891	--	--	Molecular Function: DNA binding (GO:0003677);; Cellular Component: mitochondrion (GO:0005739);; Biological Process: DNA recombination (GO:0006310);; Cellular Component: plastid (GO:0009536);;	--	Endonuclease OS=Nicotiana tabacum (Common tobacco) PE=2 SV=1	pol polyprotein [Boechera divaricarpa]
CL18832Contig1	--	--	--	--	--	PREDICTED: uncharacterized protein LOC101254582 [Solanum lycopersicum]
CL8650Contig1	--	--	Molecular Function: nucleotide binding (GO:0000166);; Molecular Function: nucleic acid binding (GO:0003676);;	--	--	PREDICTED: uncharacterized protein LOC101253037 [Solanum lycopersicum]
CL3042Contig1	--	--	Biological Process: transport (GO:0006810);; Cellular Component: membrane (GO:0016020);;	--	Probable peptide/nitrate transporter At3g54450 GN=At3g54450 OS=Arabidopsis thaliana (Mouse-ear cress) PE=2 SV=1	predicted protein [Populus trichocarpa]
CL14724Contig1	--	--	Cellular Component: mitochondrion (GO:0005739);;	--	Pentatricopeptide repeat-containing protein At4g39530 GN=PCMP-E52 OS=Arabidopsis thaliana (Mouse-ear cress) PE=1 SV=1	unnamed protein product [Vitis vinifera]
CL8462Contig1	--	--	Molecular Function: binding (GO:0005488);;	--	Endonuclease OS=Nicotiana tabacum (Common tobacco) PE=2 SV=1	PREDICTED: uncharacterized protein LOC100826102 [Brachypodium distachyon]
T1_Unigene_BMK.19324	--	--	Cellular Component: proteasome complex (GO:0000502);; Cellular Component: cytoplasm (GO:0005737);; Biological Process: ubiquitin-dependent protein catabolic process (GO:0006511);; Biological Process: response to osmotic stress (GO:0006970);; Biological Process: cellular response to DNA damage stimulus (GO:0006974);; Biological Process: biosynthetic process (GO:0009058);; Biological Process: respo…	K03029|1e-15|ath:AT4G38630|RPN10	26S proteasome non-ATPase regulatory subunit 4 homolog OS=Arabidopsis thaliana (Mouse-ear cress) PE=1 SV=1	unknown [Glycine max]
T1_Unigene_BMK.17377	--	--	Molecular Function: nucleic acid binding (GO:0003676);; Molecular Function: zinc ion binding (GO:0008270);;	K09250|1e-162|vvi:100250334|hypothetical protein LOC100250334	Cold shock protein 1 GN=T19K4.150 OS=Arabidopsis thaliana (Mouse-ear cress) PE=2 SV=1	PREDICTED: DNA-binding protein HEXBP-like isoform 2 [Solanum lycopersicum]
T1_Unigene_BMK.32672	--	--	--	--	CYSTM1 family protein A GN=At2g41420 OS=Arabidopsis thaliana (Mouse-ear cress) PE=3 SV=1	PREDICTED: uncharacterized protein LOC101224685 [Cucumis sativus]
T2_Unigene_BMK.17983	[RTKL]	--	Molecular Function: nucleotide binding (GO:0000166);; Molecular Function: protein kinase activity (GO:0004672);; Cellular Component: membrane (GO:0016020);; Biological Process: phosphorylation (GO:0016310);; Cellular Component: cell part (GO:0044464);;	--	Probable receptor protein kinase TMK1 (Precursor) GN=TMK1 OS=Arabidopsis thaliana (Mouse-ear cress) PE=1 SV=1	PREDICTED: probable receptor protein kinase TMK1-like [Solanum lycopersicum]
T3_Unigene_BMK.15945	[RTKL]	--	Molecular Function: calmodulin-dependent protein kinase activity (GO:0004683);; Molecular Function: protein binding (GO:0005515);; Molecular Function: ATP binding (GO:0005524);; Cellular Component: plasma membrane (GO:0005886);; Biological Process: protein phosphorylation (GO:0006468);; Biological Process: stomatal movement (GO:0010118);; Biological Process: calcium-mediated signaling (GO:0019722…	--	CBL-interacting serine/threonine-protein kinase 12 GN=F28A21.110 OS=Arabidopsis thaliana (Mouse-ear cress) PE=1 SV=1	CBL-interacting protein kinase 12 isoform 1 [Theobroma cacao]
CL13563Contig1	[GEPR]	--	Molecular Function: inorganic phosphate transmembrane transporter activity (GO:0005315);; Molecular Function: sugar:hydrogen symporter activity (GO:0005351);; Cellular Component: Golgi apparatus (GO:0005794);; Cellular Component: plasma membrane (GO:0005886);; Molecular Function: organic anion transmembrane transporter activity (GO:0008514);; Biological Process: response to nematode (GO:0009624);…	--	Probable anion transporter 5 (Precursor) GN=K9L2.16 OS=Arabidopsis thaliana (Mouse-ear cress) PE=2 SV=1	PREDICTED: probable anion transporter 5-like [Fragaria vesca subsp. vesca]
CL9767Contig1	--	--	Cellular Component: nucleus (GO:0005634);;	--	F-box protein At1g67340 GN=At1g67340 OS=Arabidopsis thaliana (Mouse-ear cress) PE=1 SV=1	PREDICTED: F-box protein At1g67340-like [Glycine max]
T1_Unigene_BMK.22407	[J]	Translation, ribosomal structure and biogenesis	Molecular Function: translation elongation factor activity (GO:0003746);; Molecular Function: GTPase activity (GO:0003924);; Molecular Function: ATP binding (GO:0005524);; Molecular Function: GTP binding (GO:0005525);; Cellular Component: cell wall (GO:0005618);; Cellular Component: mitochondrion (GO:0005739);; Cellular Component: cytosol (GO:0005829);; Biological Process: GTP catabolic process (…	K02358|0.0|rcu:RCOM_0648170|elongation factor tu, putative (EC:2.7.7.4)	Elongation factor Tu, mitochondrial (Precursor) GN=TUFA OS=Arabidopsis thaliana (Mouse-ear cress) PE=1 SV=1	elongation factor tu, putative [Ricinus communis]
T1_Unigene_BMK.41727	--	--	Cellular Component: chloroplast (GO:0009507);; Cellular Component: integral component of membrane (GO:0016021);;	--	--	hypothetical protein PRUPE_ppa007209mg [Prunus persica]
T2_Unigene_BMK.2709	--	--	Cellular Component: membrane (GO:0016020);; Cellular Component: cytoplasmic membrane-bounded vesicle (GO:0016023);;	--	--	hypothetical protein TRIUR3_13143 [Triticum urartu]
T1_Unigene_BMK.13566	--	--	Cellular Component: plasma membrane (GO:0005886);; Biological Process: carbohydrate metabolic process (GO:0005975);; Cellular Component: plant-type cell wall (GO:0009505);; Cellular Component: plasmodesma (GO:0009506);; Molecular Function: glucan endo-1,3-beta-D-glucosidase activity (GO:0042973);; Molecular Function: cation binding (GO:0043169);;	--	Probable glucan endo-1,3-beta-glucosidase A6 (Precursor) GN=A6 OS=Arabidopsis thaliana (Mouse-ear cress) PE=2 SV=1	Glucan endo-1,3-beta-glucosidase precursor, putative [Ricinus communis]
CL9202Contig1	[P]	Inorganic ion transport and metabolism	Cellular Component: plasma membrane (GO:0005886);; Biological Process: metal ion transport (GO:0030001);; Molecular Function: metal ion transmembrane transporter activity (GO:0046873);; Biological Process: transmembrane transport (GO:0055085);;	K07238|1e-173|pop:POPTR_829331|ZIP transporter	Zinc transporter ZTP29 GN=ZTP29 OS=Arabidopsis thaliana (Mouse-ear cress) PE=2 SV=1	ZIP transporter [Populus trichocarpa]
CL10636Contig1	--	--	--	--	S-norcoclaurine synthase (Precursor) OS=Thalictrum flavum subsp. glaucum (Yellow meadow rue) PE=1 SV=1	PREDICTED: S-norcoclaurine synthase-like [Cucumis sativus]
CL23934Contig1	--	--	Biological Process: rRNA processing (GO:0006364);; Cellular Component: chloroplast thylakoid lumen (GO:0009543);; Biological Process: response to wounding (GO:0009611);; Biological Process: plastid organization (GO:0009657);; Biological Process: response to ozone (GO:0010193);; Biological Process: photosystem II assembly (GO:0010207);; Biological Process: response to UV-B (GO:0010224);; Cellular …	--	Photosystem II 5 kDa protein, chloroplastic (Precursor) GN=PSBT OS=Arabidopsis thaliana (Mouse-ear cress) PE=3 SV=2	predicted protein [Populus trichocarpa]
CL5000Contig1	[H]	Coenzyme transport and metabolism	Molecular Function: magnesium ion binding (GO:0000287);; Molecular Function: phosphopantothenoylcysteine decarboxylase activity (GO:0004633);; Cellular Component: cytosol (GO:0005829);; Molecular Function: electron carrier activity (GO:0009055);; Cellular Component: chloroplast stroma (GO:0009570);; Molecular Function: FMN binding (GO:0010181);; Biological Process: coenzyme A biosynthetic process…	K01598|1e-122|rcu:RCOM_0576840|phosphopentothenoylcysteine decarboxylase, putative (EC:4.1.1.36)	Phosphopantothenoylcysteine decarboxylase GN=HAL3A OS=Arabidopsis thaliana (Mouse-ear cress) PE=1 SV=1	phosphopentothenoylcysteine decarboxylase, putative [Ricinus communis]
CL17489Contig1	--	--	Biological Process: biosynthetic process (GO:0009058);; Biological Process: cellular metabolic process (GO:0044237);; Biological Process: single-organism carbohydrate metabolic process (GO:0044723);;	--	--	PREDICTED: uncharacterized protein LOC100255332 [Vitis vinifera]
T2_Unigene_BMK.16850	--	--	Molecular Function: protein binding (GO:0005515);; Biological Process: response to symbiotic fungus (GO:0009610);; Molecular Function: sequence-specific DNA binding (GO:0043565);; Cellular Component: intracellular part (GO:0044424);; Biological Process: positive regulation of transcription, DNA-templated (GO:0045893);; Biological Process: positive regulation of long-day photoperiodism, flowering …	--	Transcription factor VOZ1 GN=VOZ1 OS=Arabidopsis thaliana (Mouse-ear cress) PE=1 SV=1	unnamed protein product [Vitis vinifera]
T1_Unigene_BMK.34662	--	--	Biological Process: cell plate assembly (GO:0000919);; Cellular Component: Golgi apparatus (GO:0005794);;	--	--	PREDICTED: trafficking protein particle complex subunit 9-like isoform 2 [Vitis vinifera]
T2_Unigene_BMK.5002	--	--	--	--	--	hypothetical protein VITISV_035070 [Vitis vinifera]
T1_Unigene_BMK.24585	--	--	Biological Process: sulfate assimilation (GO:0000103);; Biological Process: nuclear division (GO:0000280);; Cellular Component: mitochondrion (GO:0005739);; Cellular Component: cytosol (GO:0005829);; Cellular Component: plasma membrane (GO:0005886);; Biological Process: glycerol ether metabolic process (GO:0006662);; Biological Process: nucleolus organization (GO:0007000);; Molecular Function: el…	K03671|8e-11|vvi:100252624|hypothetical protein LOC100252624	Thioredoxin H2 GN=TRX2 OS=Arabidopsis thaliana (Mouse-ear cress) PE=2 SV=2	Thioredoxin 2 [Theobroma cacao]
T3_Unigene_BMK.12955	--	--	--	--	Pentatricopeptide repeat-containing protein At3g14730 GN=PCMP-E31 OS=Arabidopsis thaliana (Mouse-ear cress) PE=2 SV=1	PREDICTED: pentatricopeptide repeat-containing protein At3g14730-like [Solanum lycopersicum]
T2_Unigene_BMK.25762	--	--	Molecular Function: protein serine/threonine kinase activity (GO:0004674);; Molecular Function: protein tyrosine kinase activity (GO:0004713);; Molecular Function: ATP binding (GO:0005524);; Cellular Component: nucleolus (GO:0005730);; Cellular Component: cytoplasm (GO:0005737);; Cellular Component: plasma membrane (GO:0005886);; Biological Process: response to bacterium (GO:0009617);; Biological…	--	Protein kinase APK1B, chloroplastic (Precursor) GN=APK1B OS=Arabidopsis thaliana (Mouse-ear cress) PE=2 SV=2	predicted protein [Populus trichocarpa]
CL19200Contig1	[R]	General function prediction only	Molecular Function: structural molecule activity (GO:0005198);; Cellular Component: plasma membrane (GO:0005886);; Biological Process: intracellular protein transport (GO:0006886);; Biological Process: vesicle-mediated transport (GO:0016192);; Molecular Function: myosin heavy chain kinase activity (GO:0016905);; Cellular Component: COPI vesicle coat (GO:0030126);;	K05236|0.0|vvi:100246276|hypothetical protein LOC100246276	Coatomer subunit alpha-2 GN=At2g21390 OS=Arabidopsis thaliana (Mouse-ear cress) PE=2 SV=1	hypothetical protein PRUPE_ppa000388mg [Prunus persica]
CL19384Contig1	[E]	Amino acid transport and metabolism	Molecular Function: aminopeptidase activity (GO:0004177);; Cellular Component: vacuole (GO:0005773);; Cellular Component: cytosol (GO:0005829);; Biological Process: proteolysis (GO:0006508);; Molecular Function: metalloexopeptidase activity (GO:0008235);; Cellular Component: chloroplast stroma (GO:0009570);; Biological Process: leaf senescence (GO:0010150);; Molecular Function: manganese ion bind…	K01255|0.0|vvi:100250183|hypothetical protein LOC100250183	Leucine aminopeptidase 2, chloroplastic (Precursor) GN=LAPA2 OS=Solanum lycopersicum (Tomato) PE=1 SV=1	PREDICTED: leucine aminopeptidase 2, chloroplastic isoform 1 [Vitis vinifera]
T1_Unigene_BMK.45302	--	--	--	--	--	PREDICTED: uncharacterized protein LOC100785648 [Glycine max]
T2_Unigene_BMK.27055	[K]	Transcription	Biological Process: RNA splicing, via endonucleolytic cleavage and ligation (GO:0000394);; Molecular Function: sequence-specific DNA binding transcription factor activity (GO:0003700);; Molecular Function: structural constituent of ribosome (GO:0003735);; Cellular Component: ribosome (GO:0005840);; Biological Process: DNA-templated transcription, initiation (GO:0006352);; Biological Process: tran…	--	Putative transcription elongation factor SPT5 homolog 1 GN=At4g08350 OS=Arabidopsis thaliana (Mouse-ear cress) PE=1 SV=2	suppressor of ty, putative [Ricinus communis]
T3_Unigene_BMK.5003	--	--	Cellular Component: mitochondrion (GO:0005739);; Biological Process: RNA modification (GO:0009451);;	--	Pentatricopeptide repeat-containing protein At2g03880, mitochondrial (Precursor) GN=PCMP-H44 OS=Arabidopsis thaliana (Mouse-ear cress) PE=2 SV=1	PREDICTED: pentatricopeptide repeat-containing protein At2g03880, mitochondrial-like [Cucumis sativus]
T2_Unigene_BMK.27800	[GER]	--	--	--	WAT1-related protein At5g40230 GN=At5g40230 OS=Arabidopsis thaliana (Mouse-ear cress) PE=2 SV=1	Nodulin MtN21 /EamA-like transporter family protein isoform 2 [Theobroma cacao]
CL10120Contig1	--	--	--	--	--	PREDICTED: uncharacterized protein LOC100264819 [Vitis vinifera]
CL21919Contig1	--	--	Cellular Component: integral component of plasma membrane (GO:0005887);; Biological Process: sucrose metabolic process (GO:0005985);; Molecular Function: sucrose transmembrane transporter activity (GO:0008515);; Molecular Function: symporter activity (GO:0015293);; Biological Process: sucrose transport (GO:0015770);; Biological Process: transmembrane transport (GO:0055085);;	--	Sucrose transport protein OS=Spinacia oleracea (Spinach) PE=2 SV=1	sucrose/proton-symporter [Beta vulgaris subsp. vulgaris]
T2_Unigene_BMK.38707	--	--	Molecular Function: transferase activity, transferring phosphorus-containing groups (GO:0016772);; Molecular Function: ion binding (GO:0043167);; Biological Process: primary metabolic process (GO:0044238);; Biological Process: cellular macromolecule metabolic process (GO:0044260);; Molecular Function: organic cyclic compound binding (GO:0097159);; Molecular Function: heterocyclic compound binding…	--	Uncharacterized mitochondrial protein AtMg01250 GN=AtMg01250 OS=Arabidopsis thaliana (Mouse-ear cress) PE=4 SV=1	Cytochrome P450 [Medicago truncatula]
CL8373Contig1	--	--	--	--	--	Retrotransposon gag protein [Asparagus officinalis]
CL2383Contig1	--	--	--	--	--	CW-type Zinc Finger-like protein [Theobroma cacao]
T1_Unigene_BMK.33320	--	--	Molecular Function: magnesium ion binding (GO:0000287);; Molecular Function: sesquiterpene synthase activity (GO:0010334);; Biological Process: terpenoid biosynthetic process (GO:0016114);; Biological Process: sesquiterpene biosynthetic process (GO:0051762);;	--	(-)-alpha-terpineol synthase OS=Vitis vinifera (Grape) PE=1 SV=1	(-)-alpha-terpineol synthase [Vitis vinifera]
T3_Unigene_BMK.13653	--	--	Cellular Component: nucleus (GO:0005634);; Cellular Component: plastid (GO:0009536);; Molecular Function: ligase activity (GO:0016874);;	--	F-box/kelch-repeat protein At5g15710 GN=At5g15710 OS=Arabidopsis thaliana (Mouse-ear cress) PE=2 SV=1	PREDICTED: F-box/kelch-repeat protein At5g15710-like [Solanum lycopersicum]
CL338Contig1	--	--	--	--	Formin-like protein 3 OS=Oryza sativa subsp. japonica (Rice) PE=2 SV=2	Hydroxyproline-rich glycoprotein family protein, putative [Theobroma cacao]
CL8432Contig1	--	--	Cellular Component: vacuole (GO:0005773);;	--	Peptide-N4-(N-acetyl-beta-glucosaminyl)asparagine amidase A heavy chain OS=Prunus dulcis (Almond) PE=1 SV=2	PREDICTED: peptide-N4-(N-acetyl-beta-glucosaminyl)asparagine amidase A-like [Solanum lycopersicum]
T2_Unigene_BMK.11670	--	--	Molecular Function: protein binding (GO:0005515);; Cellular Component: mitochondrion (GO:0005739);; Cellular Component: peroxisome (GO:0005777);; Biological Process: mitochondrion organization (GO:0007005);; Cellular Component: chloroplast (GO:0009507);; Biological Process: peroxisome fission (GO:0016559);;	--	Mitochondrial fission 1 protein A GN=F24I3.1700 OS=Arabidopsis thaliana (Mouse-ear cress) PE=1 SV=1	unnamed protein product [Vitis vinifera]
CL18930Contig1	[DZ]	--	Molecular Function: Ran GTPase binding (GO:0008536);;	--	Ultraviolet-B receptor UVR8 GN=UVR8 OS=Arabidopsis thaliana (Mouse-ear cress) PE=1 SV=1	hypothetical protein PRUPE_ppa005069mg [Prunus persica]
T2_Unigene_BMK.14445	--	--	Cellular Component: plasma membrane (GO:0005886);; Biological Process: post-embryonic morphogenesis (GO:0009886);; Molecular Function: metal ion binding (GO:0046872);; Biological Process: reproductive structure development (GO:0048608);;	--	Protein DA1-related 1 GN=DAR1 OS=Arabidopsis thaliana (Mouse-ear cress) PE=2 SV=3	zinc ion binding protein, putative [Ricinus communis]
CL5010Contig1	--	--	Biological Process: RNA methylation (GO:0001510);; Cellular Component: mitochondrial inner membrane (GO:0005743);; Cellular Component: chloroplast (GO:0009507);; Biological Process: photorespiration (GO:0009853);; Molecular Function: P-P-bond-hydrolysis-driven protein transmembrane transporter activity (GO:0015450);; Cellular Component: mitochondrial intermembrane space protein transporter comple…	--	Mitochondrial import inner membrane translocase subunit TIM8 GN=TIM8 OS=Arabidopsis thaliana (Mouse-ear cress) PE=1 SV=1	PREDICTED: mitochondrial import inner membrane translocase subunit TIM8-like [Solanum lycopersicum]
CL5730Contig1	--	--	Biological Process: lipid transport (GO:0006869);; Molecular Function: lipid binding (GO:0008289);;	--	Putative non-specific lipid-transfer protein 14 (Precursor) GN=LTP14 OS=Arabidopsis thaliana (Mouse-ear cress) PE=3 SV=2	Bifunctional inhibitor/lipid-transfer protein/seed storage 2S albumin superfamily protein [Theobroma cacao]
T1_Unigene_BMK.26033	[K]	Transcription	Molecular Function: plastid sigma factor activity (GO:0001053);; Molecular Function: DNA binding (GO:0003677);; Molecular Function: sequence-specific DNA binding transcription factor activity (GO:0003700);; Molecular Function: DNA-directed RNA polymerase activity (GO:0003899);; Molecular Function: protein binding (GO:0005515);; Cellular Component: nucleus (GO:0005634);; Biological Process: DNA-te…	--	RNA polymerase sigma factor sigF, chloroplastic (Precursor) GN=T1J8 OS=Arabidopsis thaliana (Mouse-ear cress) PE=1 SV=1	unnamed protein product [Vitis vinifera]
CL3788Contig1	--	--	--	--	--	hypothetical protein VITISV_029762 [Vitis vinifera]
CL1813Contig1	[R]	General function prediction only	Biological Process: cellular process (GO:0009987);;	--	Probable UDP-N-acetylglucosamine--peptide N-acetylglucosaminyltransferase SEC GN=SEC OS=Arabidopsis thaliana (Mouse-ear cress) PE=2 SV=1	PREDICTED: uncharacterized protein LOC101258763 [Solanum lycopersicum]
T1_Unigene_BMK.30108	--	--	Cellular Component: membrane (GO:0016020);; Cellular Component: cytoplasmic membrane-bounded vesicle (GO:0016023);; Molecular Function: kinase activity (GO:0016301);; Biological Process: phosphorylation (GO:0016310);;	--	Probable inactive leucine-rich repeat receptor-like protein kinase At3g03770 (Precursor) GN=At3g03770 OS=Arabidopsis thaliana (Mouse-ear cress) PE=2 SV=1	PREDICTED: probable inactive leucine-rich repeat receptor-like protein kinase At3g03770-like, partial [Glycine max]
T2_Unigene_BMK.28544	[K]	Transcription	Cellular Component: nucleus (GO:0005634);; Cellular Component: cytosol (GO:0005829);; Biological Process: chromatin assembly or disassembly (GO:0006333);; Biological Process: DNA-templated transcription, initiation (GO:0006352);; Biological Process: regulation of transcription, DNA-templated (GO:0006355);; Cellular Component: plasmodesma (GO:0009506);; Biological Process: gravitropism (GO:0009630…	K11292|0.0|vvi:100241331|hypothetical protein LOC100241331	Glycine-rich cell wall structural protein 1.0 (Precursor) OS=Phaseolus vulgaris (Kidney bean) PE=2 SV=1	PREDICTED: transcription elongation factor SPT6-like [Vitis vinifera]
CL4326Contig1	--	--	Molecular Function: protein binding (GO:0005515);; Biological Process: pollen tube growth (GO:0009860);; Cellular Component: apical plasma membrane (GO:0016324);;	--	CRIB domain-containing protein RIC5 GN=RIC5 OS=Arabidopsis thaliana (Mouse-ear cress) PE=1 SV=1	ROP-interactive CRIB motif-containing protein B [Helianthus annuus]
T2_Unigene_BMK.101	--	--	--	--	E3 ubiquitin-protein ligase RGLG2 GN=RGLG2 OS=Arabidopsis thaliana (Mouse-ear cress) PE=1 SV=1	hypothetical protein PRUPE_ppa005852mg [Prunus persica]
T1_Unigene_BMK.6143	--	--	Cellular Component: plastid (GO:0009536);;	--	--	hypothetical protein PRUPE_ppa024940mg [Prunus persica]
T1_Unigene_BMK.44402	--	--	Molecular Function: RNA binding (GO:0003723);; Molecular Function: RNA-directed DNA polymerase activity (GO:0003964);; Biological Process: RNA-dependent DNA replication (GO:0006278);; Biological Process: DNA integration (GO:0015074);; Cellular Component: intracellular membrane-bounded organelle (GO:0043231);; Cellular Component: cytoplasmic part (GO:0044444);;	--	--	hypothetical protein VITISV_039388 [Vitis vinifera]
T1_Unigene_BMK.43724	--	--	Biological Process: telomere maintenance (GO:0000723);; Molecular Function: DNA helicase activity (GO:0003678);; Molecular Function: ATP binding (GO:0005524);; Biological Process: DNA repair (GO:0006281);; Biological Process: DNA duplex unwinding (GO:0032508);;	--	--	hypothetical protein OsJ_02812 [Oryza sativa Japonica Group]
CL16122Contig1	--	--	Molecular Function: transferase activity (GO:0016740);; Molecular Function: metal ion binding (GO:0046872);;	--	Histone-lysine N-methyltransferase ATX3 GN=F15G16.130 OS=Arabidopsis thaliana (Mouse-ear cress) PE=2 SV=2	PREDICTED: histone-lysine N-methyltransferase ATX4-like [Solanum lycopersicum]
CL24052Contig1	--	--	--	--	--	hypothetical protein VITISV_026093 [Vitis vinifera]
T2_Unigene_BMK.28081	--	--	Molecular Function: hydrolase activity (GO:0016787);;	--	Serine carboxypeptidase-like 18 (Precursor) GN=SCPL18 OS=Arabidopsis thaliana (Mouse-ear cress) PE=2 SV=2	PREDICTED: serine carboxypeptidase-like 18-like [Vitis vinifera]
T3_Unigene_BMK.10863	[Q]	Secondary metabolites biosynthesis, transport and catabolism	Biological Process: response to molecule of fungal origin (GO:0002238);; Molecular Function: iron ion binding (GO:0005506);; Cellular Component: endoplasmic reticulum membrane (GO:0005789);; Molecular Function: electron carrier activity (GO:0009055);; Cellular Component: integral component of membrane (GO:0016021);; Molecular Function: oxidoreductase activity, acting on paired donors, with incorp…	--	Psoralen synthase (Fragment) GN=CYP71AJ2 OS=Apium graveolens (Celery) PE=1 SV=1	RecName: Full=Psoralen synthase; AltName: Full=Cytochrome P450 CYP71AJ2
CL22760Contig1	--	--	Molecular Function: hydrolase activity, hydrolyzing O-glycosyl compounds (GO:0004553);; Biological Process: carbohydrate metabolic process (GO:0005975);; Cellular Component: anchored component of membrane (GO:0031225);; Molecular Function: cation binding (GO:0043169);;	--	Glucan endo-1,3-beta-glucosidase 14 (Precursor) GN=At2g27500 OS=Arabidopsis thaliana (Mouse-ear cress) PE=1 SV=2	PREDICTED: glucan endo-1,3-beta-glucosidase 14-like [Glycine max]
T3_Unigene_BMK.30685	--	--	--	--	F-box/kelch-repeat protein At1g57790 GN=At1g57790 OS=Arabidopsis thaliana (Mouse-ear cress) PE=2 SV=1	Uncharacterized protein TCM_030893 [Theobroma cacao]
T2_Unigene_BMK.27001	[P]	Inorganic ion transport and metabolism	--	--	Probable pectinesterase 15 (Precursor) GN=F13K3.11 OS=Arabidopsis thaliana (Mouse-ear cress) PE=2 SV=1	unnamed protein product [Vitis vinifera]
T3_Unigene_BMK.28345	--	--	Cellular Component: nucleus (GO:0005634);;	--	--	PREDICTED: uncharacterized protein LOC100265752 [Vitis vinifera]
T1_Unigene_BMK.23502	--	--	Cellular Component: Golgi membrane (GO:0000139);; Molecular Function: UDP-galactose transmembrane transporter activity (GO:0005459);; Molecular Function: UDP-glucose transmembrane transporter activity (GO:0005460);; Biological Process: protein folding (GO:0006457);; Biological Process: response to heat (GO:0009408);; Cellular Component: chloroplast (GO:0009507);; Biological Process: embryo sac de…	--	UDP-galactose/UDP-glucose transporter 1 GN=UTR1 OS=Arabidopsis thaliana (Mouse-ear cress) PE=1 SV=1	UDP-galactose/UDP-glucose transporter, putative [Solanum demissum]
CL11122Contig1	--	--	Molecular Function: protein serine/threonine kinase activity (GO:0004674);; Molecular Function: ATP binding (GO:0005524);; Cellular Component: plasma membrane (GO:0005886);; Biological Process: protein phosphorylation (GO:0006468);; Biological Process: transmembrane receptor protein tyrosine kinase signaling pathway (GO:0007169);; Molecular Function: oxidoreductase activity (GO:0016491);;	--	Inactive leucine-rich repeat receptor-like serine/threonine-protein kinase At1g60630 (Precursor) GN=At1g60630 OS=Arabidopsis thaliana (Mouse-ear cress) PE=2 SV=1	inactive leucine-rich repeat receptor-like serine/threonine-protein kinase [Arabidopsis thaliana]
CL325Contig1	--	--	--	--	Putative disease resistance RPP13-like protein 1 GN=RPPL1 OS=Arabidopsis thaliana (Mouse-ear cress) PE=3 SV=1	NBS-LRR resistance-like protein RGC1F, partial [Lactuca sativa]
T1_Unigene_BMK.2524	--	--	Molecular Function: nucleotide binding (GO:0000166);; Biological Process: microtubule cytoskeleton organization (GO:0000226);; Biological Process: cytokinesis by cell plate formation (GO:0000911);; Molecular Function: microtubule motor activity (GO:0003777);; Cellular Component: cytoplasm (GO:0005737);; Cellular Component: microtubule associated complex (GO:0005875);; Biological Process: DNA repl…	K10398|1e-161|vvi:100240753|hypothetical protein LOC100240753	125 kDa kinesin-related protein GN=TKRP125 OS=Nicotiana tabacum (Common tobacco) PE=1 SV=1	unnamed protein product [Vitis vinifera]
CL22942Contig1	--	--	--	--	Probable non-specific lipid-transfer protein AKCS9 (Precursor) OS=Vigna unguiculata (Cowpea) PE=2 SV=1	non-specific lipid-transfer protein type 2, partial [Olea europaea]
CL8896Contig1	[L]	Replication, recombination and repair	Cellular Component: nucleoplasm (GO:0005654);; Biological Process: chromatin silencing (GO:0006342);; Biological Process: nucleus organization (GO:0006997);; Biological Process: cell-cell signaling (GO:0007267);; Biological Process: virus induced gene silencing (GO:0009616);; Biological Process: vegetative phase change (GO:0010050);; Biological Process: production of ta-siRNAs involved in RNA int…	--	Putative nuclear matrix constituent protein 1-like protein GN=At5g65770 OS=Arabidopsis thaliana (Mouse-ear cress) PE=2 SV=1	hypothetical protein VITISV_038920 [Vitis vinifera]
CL1652Contig1	--	--	--	--	Polyadenylate-binding protein RBP47B&apos; GN=RBP47B&apos; OS=Arabidopsis thaliana (Mouse-ear cress) PE=2 SV=1	PREDICTED: ras GTPase-activating protein-binding protein 1-like [Vitis vinifera]
T1_Unigene_BMK.10812	--	--	--	--	--	PREDICTED: uncharacterized protein LOC101220238, partial [Cucumis sativus]
CL9441Contig1	--	--	--	--	--	PREDICTED: uncharacterized protein LOC101266178 [Solanum lycopersicum]
T2_Unigene_BMK.16947	--	--	Molecular Function: binding (GO:0005488);;	--	E3 ubiquitin ligase BIG BROTHER-related GN=BBR OS=Arabidopsis thaliana (Mouse-ear cress) PE=2 SV=1	PREDICTED: uncharacterized protein LOC100263731 [Vitis vinifera]
CL17870Contig1	--	--	--	--	Pre-mRNA-processing protein 40A OS=Arabidopsis thaliana (Mouse-ear cress) PE=1 SV=1	PREDICTED: uncharacterized protein LOC100264609 [Vitis vinifera]
CL24302Contig1	[R]	General function prediction only	Cellular Component: nucleus (GO:0005634);; Biological Process: proline transport (GO:0015824);; Molecular Function: hydrolase activity (GO:0016787);;	K07025|1e-124|vvi:100245055|hypothetical protein LOC100245055	--	PREDICTED: uncharacterized protein C24B11.05-like [Solanum lycopersicum]
CL18263Contig1	[L]	Replication, recombination and repair	Molecular Function: DNA binding (GO:0003677);; Molecular Function: DNA topoisomerase type II (ATP-hydrolyzing) activity (GO:0003918);; Molecular Function: ATP binding (GO:0005524);; Cellular Component: nucleus (GO:0005634);; Cellular Component: chromosome (GO:0005694);; Biological Process: DNA topological change (GO:0006265);; Biological Process: double-strand break repair (GO:0006302);; Biologic…	--	Meiotic recombination protein SPO11-2 GN=SPO11-2 OS=Arabidopsis thaliana (Mouse-ear cress) PE=1 SV=1	Sporulation 11-2 [Theobroma cacao]
CL7957Contig1	[C]	Energy production and conversion	Molecular Function: retinal dehydrogenase activity (GO:0001758);; Molecular Function: 3-chloroallyl aldehyde dehydrogenase activity (GO:0004028);; Molecular Function: aldehyde dehydrogenase (NAD) activity (GO:0004029);; Molecular Function: ATP binding (GO:0005524);; Cellular Component: mitochondrion (GO:0005739);; Cellular Component: chloroplast (GO:0009507);; Biological Process: vegetative to re…	K00128|0.0|vvi:100262043|hypothetical protein LOC100262043	Aldehyde dehydrogenase family 2 member B7, mitochondrial (Precursor) OS=Arabidopsis thaliana (Mouse-ear cress) PE=2 SV=2	PREDICTED: aldehyde dehydrogenase family 2 member B4, mitochondrial [Vitis vinifera]
T3_Unigene_BMK.29333	--	--	Biological Process: protein ubiquitination (GO:0016567);; Molecular Function: acid-amino acid ligase activity (GO:0016881);; Cellular Component: intracellular part (GO:0044424);;	--	E3 ubiquitin-protein ligase UPL4 GN=F9G14_190 OS=Arabidopsis thaliana (Mouse-ear cress) PE=1 SV=1	unnamed protein product [Vitis vinifera]
T1_Unigene_BMK.1859	[G]	Carbohydrate transport and metabolism	Biological Process: metabolic process (GO:0008152);; Molecular Function: hydrolase activity, acting on glycosyl bonds (GO:0016798);;	--	--	PREDICTED: chitotriosidase-1-like [Fragaria vesca subsp. vesca]
T2_Unigene_BMK.16968	--	--	Cellular Component: nucleus (GO:0005634);; Biological Process: circadian rhythm (GO:0007623);;	--	--	CAMP-regulated phosphoprotein 19-related protein isoform 1 [Theobroma cacao]
T1_Unigene_BMK.29224	--	--	Molecular Function: fatty acid binding (GO:0005504);; Cellular Component: chloroplast stroma (GO:0009570);;	--	Fatty-acid-binding protein 2 GN=FAP2 OS=Arabidopsis thaliana (Mouse-ear cress) PE=2 SV=2	hypothetical protein PRUPE_ppa006153mg [Prunus persica]
T3_Unigene_BMK.30523	--	--	--	--	--	unnamed protein product [Vitis vinifera]
CL597Contig2	--	--	Molecular Function: hydrolase activity, hydrolyzing O-glycosyl compounds (GO:0004553);; Molecular Function: binding (GO:0005488);; Cellular Component: cell wall (GO:0005618);; Biological Process: metabolic process (GO:0008152);; Cellular Component: cytoplasmic membrane-bounded vesicle (GO:0016023);;	--	Beta-galactosidase 3 (Precursor) OS=Oryza sativa subsp. japonica (Rice) PE=2 SV=1	PREDICTED: beta-galactosidase 3-like [Vitis vinifera]
T3_Unigene_BMK.8591	[R]	General function prediction only	Molecular Function: zinc ion binding (GO:0008270);; Biological Process: lignin biosynthetic process (GO:0009809);; Molecular Function: cinnamyl-alcohol dehydrogenase activity (GO:0045551);; Molecular Function: sinapyl alcohol dehydrogenase activity (GO:0052747);; Biological Process: oxidation-reduction process (GO:0055114);;	K00083|0.0|vvi:100257308|hypothetical protein LOC100257308	Cinnamyl alcohol dehydrogenase 1 GN=CAD1 OS=Ocimum basilicum (Sweet basil) PE=1 SV=1	cinnamyl alcohol dehydrogenase [Artemisia annua]
T1_Unigene_BMK.28494	--	--	Molecular Function: transcription cofactor activity (GO:0003712);; Molecular Function: histone acetyltransferase activity (GO:0004402);; Cellular Component: nucleus (GO:0005634);; Biological Process: regulation of transcription, DNA-templated (GO:0006355);; Molecular Function: zinc ion binding (GO:0008270);; Biological Process: histone acetylation (GO:0016573);; Biological Process: response to ch…	--	BTB/POZ and TAZ domain-containing protein 1 GN=BT1 OS=Arabidopsis thaliana (Mouse-ear cress) PE=1 SV=1	PREDICTED: BTB/POZ and TAZ domain-containing protein 2-like [Glycine max]
T3_Unigene_BMK.16007	--	--	Cellular Component: chloroplast thylakoid membrane (GO:0009535);; Cellular Component: plastoglobule (GO:0010287);;	--	Probable plastid-lipid-associated protein 3, chloroplastic (Precursor) GN=PAP3 OS=Arabidopsis thaliana (Mouse-ear cress) PE=1 SV=1	PREDICTED: probable plastid-lipid-associated protein 3, chloroplastic-like [Vitis vinifera]
T1_Unigene_BMK.31595	--	--	Cellular Component: mitochondrion (GO:0005739);; Cellular Component: Golgi apparatus (GO:0005794);; Molecular Function: acetylglucosaminyltransferase activity (GO:0008375);; Cellular Component: membrane (GO:0016020);;	--	--	PREDICTED: uncharacterized protein LOC100262450 [Vitis vinifera]
CL10505Contig1	[Z]	Cytoskeleton	Biological Process: mitotic cell cycle (GO:0000278);; Biological Process: regionalization (GO:0003002);; Molecular Function: microtubule motor activity (GO:0003777);; Molecular Function: ATP binding (GO:0005524);; Cellular Component: Golgi stack (GO:0005795);; Cellular Component: kinesin complex (GO:0005871);; Cellular Component: microtubule (GO:0005874);; Cellular Component: plasma membrane (GO:…	K10393|0.0|vvi:100240940|hypothetical protein LOC100240940	Diatom spindle kinesin 1 GN=DSK1 OS=Cylindrotheca fusiformis (Marine diatom) PE=2 SV=1	PREDICTED: uncharacterized protein LOC100240940 [Vitis vinifera]
T3_Unigene_BMK.6517	--	--	Molecular Function: protein kinase activity (GO:0004672);; Biological Process: signal transduction (GO:0007165);; Biological Process: multicellular organismal development (GO:0007275);; Biological Process: phosphorylation (GO:0016310);; Biological Process: primary metabolic process (GO:0044238);; Biological Process: organic substance metabolic process (GO:0071704);;	--	--	receptor protein kinase, putative [Ricinus communis]
T3_Unigene_BMK.2899	--	--	Cellular Component: cytoplasm (GO:0005737);;	--	Pathogen-related protein OS=Hordeum vulgare (Barley) PE=2 SV=2	predicted protein [Populus trichocarpa]
T1_Unigene_BMK.12943	[GER]	--	Cellular Component: chloroplast (GO:0009507);; Cellular Component: membrane (GO:0016020);; Cellular Component: cytoplasmic membrane-bounded vesicle (GO:0016023);;	--	WAT1-related protein At3g18200 GN=At3g18200 OS=Arabidopsis thaliana (Mouse-ear cress) PE=2 SV=1	PREDICTED: auxin-induced protein 5NG4 [Vitis vinifera]
T1_Unigene_BMK.3817	--	--	--	--	--	TIR-NBS-LRR resistance-like protein RGC151 [Helianthus annuus]
T2_Unigene_BMK.2194	--	--	--	--	--	hypothetical protein MTR_4g133070 [Medicago truncatula]
T1_Unigene_BMK.22993	--	--	Biological Process: metabolic process (GO:0008152);; Biological Process: single-organism process (GO:0044699);;	K04532|2e-11|vvi:100251665|hypothetical protein LOC100251665	NEDD8-activating enzyme E1 regulatory subunit GN=AXR1 OS=Arabidopsis thaliana (Mouse-ear cress) PE=1 SV=1	PREDICTED: NEDD8-activating enzyme E1 regulatory subunit [Vitis vinifera]
CL7945Contig1	--	--	Biological Process: RNA splicing, via endonucleolytic cleavage and ligation (GO:0000394);; Cellular Component: extracellular region (GO:0005576);; Cellular Component: nucleus (GO:0005634);; Cellular Component: endosome (GO:0005768);; Cellular Component: vacuolar membrane (GO:0005774);; Cellular Component: Golgi apparatus (GO:0005794);; Cellular Component: trans-Golgi network (GO:0005802);; Cellul…	--	--	Endosomal P24A protein precursor, putative [Ricinus communis]
CL18144Contig1	--	--	Biological Process: pentose-phosphate shunt (GO:0006098);; Cellular Component: chloroplast thylakoid (GO:0009534);; Cellular Component: membrane (GO:0016020);;	--	--	PREDICTED: uncharacterized protein LOC100264638 [Vitis vinifera]
T3_Unigene_BMK.34551	--	--	Biological Process: regulation of defense response (GO:0031347);; Biological Process: cellular metabolic process (GO:0044237);; Biological Process: regulation of cellular process (GO:0050794);; Biological Process: response to other organism (GO:0051707);; Biological Process: cellular response to stimulus (GO:0051716);;	--	--	predicted protein [Populus trichocarpa]
CL6735Contig1	--	--	Molecular Function: 3-oxo-5-alpha-steroid 4-dehydrogenase activity (GO:0003865);; Cellular Component: endoplasmic reticulum (GO:0005783);; Cellular Component: Golgi apparatus (GO:0005794);; Cellular Component: membrane (GO:0016020);;	--	Polyprenol reductase 2 GN=At2g16530 OS=Arabidopsis thaliana (Mouse-ear cress) PE=1 SV=2	PREDICTED: polyprenol reductase 2-like [Solanum lycopersicum]
CL3608Contig1	[R]	General function prediction only	Molecular Function: phosphoric diester hydrolase activity (GO:0008081);; Biological Process: metabolic process (GO:0008152);; Cellular Component: chloroplast (GO:0009507);; Molecular Function: metal ion binding (GO:0046872);;	K07023|1e-115|rcu:RCOM_1464460|catalytic, putative	--	catalytic, putative [Ricinus communis]
T2_Unigene_BMK.24625	--	--	Biological Process: cell fate specification (GO:0001708);; Cellular Component: nucleus (GO:0005634);; Biological Process: embryo development (GO:0009790);; Biological Process: auxin polar transport (GO:0009926);; Biological Process: leaf vascular tissue pattern formation (GO:0010305);; Biological Process: stem cell maintenance (GO:0019827);; Biological Process: root development (GO:0048364);;	--	--	PREDICTED: uncharacterized protein LOC100258878 [Vitis vinifera]
T1_Unigene_BMK.29702	[J]	Translation, ribosomal structure and biogenesis	Molecular Function: serine-tRNA ligase activity (GO:0004828);; Molecular Function: ATP binding (GO:0005524);; Cellular Component: cytosol (GO:0005829);; Biological Process: gluconeogenesis (GO:0006094);; Biological Process: glycolysis (GO:0006096);; Biological Process: seryl-tRNA aminoacylation (GO:0006434);; Biological Process: N-terminal protein myristoylation (GO:0006499);; Biological Process:…	K01875|3e-36|pop:POPTR_716082|serine-tRNA ligase (EC:6.1.1.11)	Serine--tRNA ligase OS=Helianthus annuus (Common sunflower) PE=2 SV=1	unknown [Medicago truncatula]
CL18819Contig1	--	--	--	--	Protein ycf2 GN=ycf2-B OS=Oenothera argillicola (Appalachian evening primrose) PE=3 SV=1	hypothetical protein VITISV_023109 [Vitis vinifera]
CL23777Contig1	[L]	Replication, recombination and repair	Biological Process: mitotic G2 phase (GO:0000085);; Biological Process: mRNA splicing, via spliceosome (GO:0000398);; Molecular Function: nucleic acid binding (GO:0003676);; Molecular Function: RNA helicase activity (GO:0003724);; Molecular Function: ATP binding (GO:0005524);; Cellular Component: nucleus (GO:0005634);; Cellular Component: cytosol (GO:0005829);; Biological Process: cell adhesion (…	K12598|0.0|vvi:100246661|hypothetical protein LOC100246661	DEAD-box ATP-dependent RNA helicase ISE2, chloroplastic (Precursor) GN=F20P5.20 OS=Arabidopsis thaliana (Mouse-ear cress) PE=1 SV=2	PREDICTED: superkiller viralicidic activity 2-like 2-like [Vitis vinifera]
T1_Unigene_BMK.17272	--	--	--	--	--	unnamed protein product [Vitis vinifera]
T3_Unigene_BMK.13017	--	--	Molecular Function: DNA binding (GO:0003677);; Molecular Function: peroxidase activity (GO:0004601);; Biological Process: DNA recombination (GO:0006310);; Molecular Function: zinc ion binding (GO:0008270);; Biological Process: DNA integration (GO:0015074);;	--	Endonuclease OS=Nicotiana tabacum (Common tobacco) PE=2 SV=1	hypothetical protein VITISV_011792 [Vitis vinifera]
T2_Unigene_BMK.28443	--	--	Molecular Function: 1-phosphatidylinositol 4-kinase activity (GO:0004430);; Molecular Function: phosphatidylinositol-4,5-bisphosphate binding (GO:0005546);; Cellular Component: plasma membrane (GO:0005886);; Biological Process: protein phosphorylation (GO:0006468);; Cellular Component: plasmodesma (GO:0009506);; Molecular Function: phosphatidylinositol-3-phosphate binding (GO:0032266);; Molecular…	K00888|0.0|vvi:100265765|hypothetical protein LOC100265765	Phosphatidylinositol 4-kinase alpha GN=F13F21.23 OS=Arabidopsis thaliana (Mouse-ear cress) PE=1 SV=2	hypothetical protein PRUPE_ppa000062mg [Prunus persica]
CL6063Contig1	--	--	Biological Process: embryo development ending in seed dormancy (GO:0009793);; Biological Process: meristem structural organization (GO:0009933);; Biological Process: negative regulation of macromolecule metabolic process (GO:0010605);; Biological Process: cell cycle process (GO:0022402);; Biological Process: cell differentiation (GO:0030154);; Biological Process: cellular macromolecule metabolic …	--	Structural maintenance of chromosomes protein 1 GN=T5N23.30 OS=Arabidopsis thaliana (Mouse-ear cress) PE=2 SV=2	ATP binding protein, putative [Ricinus communis]
T1_Unigene_BMK.17060	--	--	--	--	Putative DNA-binding protein ESCAROLA GN=ESC OS=Arabidopsis thaliana (Mouse-ear cress) PE=2 SV=1	AT hook motif DNA-binding family protein [Theobroma cacao]
CL4716Contig1	[RTKL]	--	Molecular Function: kinase activity (GO:0016301);;	--	Receptor-like protein kinase HERK 1 (Precursor) OS=Arabidopsis thaliana (Mouse-ear cress) PE=1 SV=1	hypothetical protein SORBIDRAFT_01g033865 [Sorghum bicolor]
CL13140Contig1	--	--	--	--	Probable WRKY transcription factor 2 GN=WRKY2 OS=Arabidopsis thaliana (Mouse-ear cress) PE=2 SV=1	WRKY7 [Panax quinquefolius]
T1_Unigene_BMK.14787	--	--	--	--	F-box/kelch-repeat protein At3g06240 GN=At3g06240 OS=Arabidopsis thaliana (Mouse-ear cress) PE=2 SV=1	PREDICTED: F-box/kelch-repeat protein At3g06240-like [Fragaria vesca subsp. vesca]
CL3733Contig1	--	--	--	--	--	PREDICTED: uncharacterized protein LOC101253358 [Solanum lycopersicum]
T3_Unigene_BMK.27943	--	--	Biological Process: cellulose biosynthetic process (GO:0030244);; Biological Process: Golgi vesicle transport (GO:0048193);;	K08497|1e-57|pop:POPTR_833423|hypothetical protein	--	uncharacterized protein LOC100795925 [Glycine max]
CL1565Contig1	--	--	Molecular Function: oxidoreductase activity (GO:0016491);; Cellular Component: chloroplast part (GO:0044434);; Biological Process: response to stimulus (GO:0050896);; Biological Process: monocarboxylic acid biosynthetic process (GO:0072330);;	--	Linoleate 13S-lipoxygenase 2-1, chloroplastic (Precursor) GN=LOX2.1 OS=Solanum tuberosum (Potato) PE=1 SV=1	lipoxygenase 2 [Tanacetum cinerariifolium]
T1_Unigene_BMK.7141	--	--	Molecular Function: procollagen-proline 4-dioxygenase activity (GO:0004656);; Molecular Function: iron ion binding (GO:0005506);; Cellular Component: nucleus (GO:0005634);; Cellular Component: cytoplasm (GO:0005737);; Molecular Function: L-ascorbic acid binding (GO:0031418);; Biological Process: oxidation-reduction process (GO:0055114);;	K00472|1e-166|pop:POPTR_1085714|hypothetical protein	--	predicted protein [Populus trichocarpa]
[truncated: 37,445 more rows]
