# Supplementary material for: Transcriptomic comparison of the self-pollinated and cross-pollinated flowers of Erigeron breviscapus to analyze candidate self-incompatibility-associated genes
Source: BMC Plant Biol. 2015 Oct 13;15:248. doi: 10.1186/s12870-015-0627-x (PMC4604739; doi:10.1186/s12870-015-0627-x)
Supplement: Additional file 2: — Table S2. The RPKM value of partial unigenes. (XLSX 520 kb) [file 12870_2015_627_MOESM2_ESM.xlsx]

## Sheet: Sheet1
Table S2. The RPKM value of partial unigenes
ref	unigene	RPKM-T1(control)	RPKM-T2（self-）	RPKM-T3（cross-）
SNX2	CL8109Contig1	26.3056	26.6108	26.1169
	CL19604Contig1	41.4683	33.6537	34.677
	CL18445Contig1	6.53025	2.69381	2.82807
	T1_Unigene_BMK.23139	1.9271	0.431827	0.556382
SRLK	CL21413Contig1	1.77419	2.55363	2.29961
	CL22171Contig1	2.33922	2.55174	2.29961
	T1_Unigene_BMK.12188	0.288842	0	0
	T3_Unigene_BMK.38164	0.241577	0.658812	1.97265
	T3_Unigene_BMK.4610	0	0	0.509847
	CL20897Contig1	2.48093	1.12763	1.7686
	CL9856Contig1	1.75983	3.44949	1.02645
	T1_Unigene_BMK.9975	1.39274	0.379818	0.812336
	CL1391Contig1	2.66267	2.81381	2.09661
	CL4042Contig1	1.23406	1.40227	1.43957
	T3_Unigene_BMK.3716	0.246966	0	0
	CL21813Contig1	1.03803	1.34601	0.92121
	T2_Unigene_BMK.14278	1.81333	2.02303	1.3461
	CL23810Contig1	1.7763	0.968841	0.621632
	CL4198Contig1	0.382536	2.72397	1.83454
EXO70A1	CL8172Contig1	27.2046	25.2685	25.2685
	CL20747Contig1	34.2389	21.6788	23.3153
	CL8487Contig1	4.95256	5.67779	6.99164
	T3_Unigene_BMK.29453	22.3705	16.8144	17.8868
	T2_Unigene_BMK.27680	28.3234	19.9941	19.3238
	T2_Unigene_BMK.27680	28.3234	19.9941	19.3238
MLPK	CL6881Contig1	31.5191	26.1695	25.0142
	T1_Unigene_BMK.24228	19.5356	33.406	28.95
	CL18731Contig1	17.0856	30.9804	26.4684
	CL10070Contig1	11.3529	13.3614	11.2292
	T1_Unigene_BMK.30904	16.0035	13.1231	12.574
	T2_Unigene_BMK.29735	5.34368	7.84219	5.44115
	T1_Unigene_BMK.19417	7.07864	5.09587	4.25694
	CL2420Contig1	17.709	13.7663	14.6344
	T3_Unigene_BMK.15247	28.0909	13.9175	17.4908
	CL2420Contig2	18.5361	14.4724	15.1325
	CL10087Contig1	3.67564	5.01196	4.2348
	CL7379Contig1	10.9801	18.7959	16.172
	CL17053Contig1	6.28958	5.65794	5.19703
	CL24210Contig1	2.31392	2.1588	1.34962
	CL19768Contig1	10.6775	6.93562	7.11105
	CL2098Contig1	12.3745	10.8072	9.72526
	T1_Unigene_BMK.1571	5.33881	1.81995	1.90854
	T2_Unigene_BMK.16091	8.92683	10.0554	9.73426
	CL10306Contig1	2.87948	4.8799	6.86195
	CL17174Contig1	10.395	4.54975	6.93629
	CL23012Contig1	23.9961	12.2052	15.1809
	CL23012Contig1	23.9961	12.2052	15.1809
	T2_Unigene_BMK.19609	9.33257	12.7859	12.0734
	T2_Unigene_BMK.12403	5.46371	8.24028	7.58069
	T1_Unigene_BMK.18556	8.4809	11.4541	11.0239
SCR	CL18556Contig1	5.69928	5.43993	4.74057
	CL4799Contig1	4.77866	3.01011	3.05988
KAPP	T3_Unigene_BMK.33940	0.263248	2.1236	2.43212
	CL6459Contig1	7.2336	4.99276	5.56175
	CL19830Contig1	23.8292	19.4258	18.9273
	CL19174Contig1	14.7027	22.95	19.9497
	CL10325Contig1	0.602198	0.195432	0.0959247
	CL24411Contig1	7.75832	3.47699	4.47988
	CL10356Contig1	7.917	6.33466	7.49281
	CL9009Contig1	26.8113	21.4846	22.0746
	CL1142Contig1	2.34717	1.67069	1.75395
	CL17585Contig1	15.776	52.7021	59.2585
	CL17370Contig1	24.7202	23.8063	23.4362
	CL7299Contig1	8.40406	8.26135	8.84633
	T1_Unigene_BMK.13468	5.11557	2.56232	2.50983
	CL17636Contig1	7.26802	8.90101	6.06661
	CL379Contig1	3.35249	2.82462	4.6976
	CL8275Contig1	33.1257	28.1734	31.2921
	T1_Unigene_BMK.45080	0.353985	0	0
	T1_Unigene_BMK.14579	36.8355	28.6862	31.7774
	CL10418Contig1	13.8644	12.6274	11.4275
	CL6119Contig1	16.7446	6.78274	10.0407
	T3_Unigene_BMK.22966	0.105925	0	0.0815523
	T1_Unigene_BMK.10086	0.36168	0	0
	T1_Unigene_BMK.17305	1.71919	0.894745	0.832594
	CL23853Contig1	3.85792	3.56601	3.48074
	T1_Unigene_BMK.38478	2.50454	0.962091	0.826396
	CL7904Contig1	43.5669	47.1021	44.6152
	CL3026Contig1	11.7837	8.44099	8.14282
	CL2108Contig1	5.91072	3.14675	3.11524
	T1_Unigene_BMK.23823	16.3206	14.0827	10.1273
	T3_Unigene_BMK.1641	10.1489	5.05939	5.53102
	CL1872Contig2	18.5703	18.656	19.134
	CL6219Contig1	4.63792	1.26039	2.05129
	T2_Unigene_BMK.18498	0.0679073	0.273901	0
	CL17219Contig1	5.01835	15.558	14.5228
	T1_Unigene_BMK.13395	2.50014	1.52791	1.31241
	CL19783Contig1	76.5687	86.2537	86.6575
	T3_Unigene_BMK.28814	0.21682	0.194341	0.166931
	CL3973Contig1	8.64343	9.78979	8.46952
	CL24525Contig1	21.1368	15.3678	15.7146
	CL3005Contig1	3.17373	3.13361	3.89428
	CL14286Contig1	1.04802	0.528393	1.21031
	T3_Unigene_BMK.22172	1.27881	1.0316	1.47684
	T1_Unigene_BMK.33018	10.6914	12.5042	15.0552
	T3_Unigene_BMK.15377	0.332413	0.670388	0.863753
	CL23005Contig1	5.02941	5.00386	4.87894
THL	CL17097Contig1	24.6559	111.916	158.686
	CL20584Contig1	112.321	107.166	91.3982
	T1_Unigene_BMK.15715	103.025	72.8895	81.7774
	CL16632Contig1	1.51358	0.976796	1.95773
	T2_Unigene_BMK.9383	0	2.46713	0.353193
	T1_Unigene_BMK.24585	1.79971	0	0.461868
	CL4976Contig1	3.86272	2.78217	3.18635
	T1_Unigene_BMK.30244	2.91236	1.98032	1.97163
	CL21441Contig1	20.5324	12.3819	11.6817
	CL19965Contig1	78.0425	74.0498	65.7059
	T1_Unigene_BMK.37497	2.21027	0	1.8564
	CL6227Contig1	57.5215	43.7705	38.4044
	CL15496Contig1	0	0.776688	0.333571
	CL13520Contig1	4.47458	4.10182	5.9896
	CL23184Contig1	199.478	173.186	158.93
	CL24534Contig1	38.9098	59.9804	54.4905
	T1_Unigene_BMK.15997	21.8146	17.728	18.9226
	CL23302Contig1	55.1134	44.4343	42.8297
	T1_Unigene_BMK.28482	13.3926	1.7567	3.1436
	T1_Unigene_BMK.8901	18.4567	16.5824	18.4864
	CL5629Contig1	1.13436	0.980443	0.998115
	CL17578Contig1	39.5301	26.1855	31.5463
	CL22688Contig1	26.3406	19.1771	18.9973
	CL693Contig1	1.84486	1.35294	1.35581
	T2_Unigene_BMK.17181	0.356005	0	0
	T2_Unigene_BMK.9384	0.455816	3.06419	1.84241
	CL23532Contig1	49.2448	40.886	35.346
	CL24415Contig1	19.0777	15.494	11.9666
	T3_Unigene_BMK.35807	0.410797	1.93309	2.37206
	T2_Unigene_BMK.16779	0.303047	0.203721	0.174988
	CL22274Contig1	12.0451	10.6276	10.8675
	CL6404Contig1	3.9894	5.3637	6.65484
	T1_Unigene_BMK.8594	48.1096	36.0461	33.1123
	CL23232Contig1	10.4095	4.22277	6.21803
	CL24522Contig1	27.2445	17.5823	13.8439
	CL3346Contig1	96.5135	65.0251	59.3292
	T2_Unigene_BMK.14122	12.2924	15.2179	13.9851
	CL22892Contig1	16.8755	26.159	24.1891
	CL18385Contig1	36.1648	24.1605	22.7417
	CL23609Contig1	7.00774	7.82808	5.99925
	T1_Unigene_BMK.7264	138.297	116.503	116.083
	T3_Unigene_BMK.41998	0	0	0.373808
	CL536Contig1	34.1628	25.492	28.8008
	CL23716Contig1	12.9098	8.67853	9.44937
	CL6014Contig1	9.69617	11.8676	10.8888
	CL5423Contig1	11.5026	13.3618	12.8587
	T1_Unigene_BMK.33173	1.91458	0.315199	1.12809
	CL19397Contig1	3.05859	3.29935	5.3805
	CL15239Contig1	1.69002	1.00987	0.867436
	T2_Unigene_BMK.25832	4.03664	1.64945	2.14806
	T2_Unigene_BMK.23389	1.05211	1.22594	0.972026
	CL2212Contig1	14.2254	11.5326	10.3474
	CL12194Contig1	0	0.73581	0.63203
	T1_Unigene_BMK.30737	1.55932	1.36727	1.25273
	T1_Unigene_BMK.28346	0.0870607	0	0
	CL6339Contig1	652.648	417.431	457.618
	CL8811Contig1	66.3708	77.331	56.1258
	CL21356Contig1	4.95291	4.99435	2.07997
	T2_Unigene_BMK.21935	43.3025	18.7682	29.9392
	CL17914Contig1	6.37281	6.16908	7.85034
	T3_Unigene_BMK.21164	0	0.301871	0.259294
	T1_Unigene_BMK.41613	1.08504	0.486274	0.417689
	CL22997Contig1	8.01987	8.45694	7.80898
	CL8968Contig1	28.8475	30.0261	29.553
	CL16627Contig1	18.4986	23.0174	18.046
	CL9890Contig1	31.105	22.3203	24.0171
	T3_Unigene_BMK.33431	8.54581	4.07231	3.93519
	CL21931Contig1	24.1304	14.1725	15.107
	CL19339Contig1	3.34374	6.0984	4.66743
	T2_Unigene_BMK.27315	0.590813	0.635472	0.682305
	CL23708Contig1	41.7603	44.2431	32.8909
	CL2009Contig1	3.04406	3.6943	3.45324
	CL23460Contig1	67.1196	45.2485	47.3206
	T2_Unigene_BMK.19654	3.62787	4.19305	3.89566
	CL6425Contig1	16.3922	10.5046	8.84609
	CL876Contig1	2.3555	2.00017	1.71807
	CL3705Contig1	24.4851	18.7812	20.3919
	CL22142Contig1	0.934679	1.75933	1.72708
	CL17906Contig1	10.1097	6.42161	3.95306
	CL16343Contig1	0.342331	0	0
	CL15468Contig1	1.28198	1.91512	0.822505
	CL23432Contig1	62.9198	47.9979	50.2377
	CL9492Contig1	25.38	18.2458	20.4946
	T3_Unigene_BMK.30619	7.3981	5.66991	7.43056
	CL16853Contig1	8.90115	8.35963	7.18058
	CL18290Contig1	13.6443	13.7092	11.0979
Annexin	CL9396Contig1	243.943	222.067	233.971
	T1_Unigene_BMK.30510	16.9033	23.6613	27.8412
	T2_Unigene_BMK.16596	0.550121	0.550121	1.56876
	T3_Unigene_BMK.16243	2.68066	2.06601	5.71029
	CL10318Contig1	23.5811	34.0393	25.5161
	CL16642Contig1	16.2715	21.9902	23.586
	CL16702Contig1	21.0789	15.4426	13.2111
	CL18467Contig1	4.66861	1.97564	3.63071
CaM	T2_Unigene_BMK.4999	0.550904	1.48137	0.636216
	T3_Unigene_BMK.19275	185.038	196.178	184.779
	T3_Unigene_BMK.36990	0	0.387	1.32967
	CL24414Contig1	93.2373	49.74	47.9108
	CL8566Contig1	0	0.517792	0
	T1_Unigene_BMK.1539	11.0647	23.3964	18.9349
	T2_Unigene_BMK.18857	120.912	83.3366	87.7963
	CL4049Contig1	22.2274	43.4846	36.8903
	CL4907Contig1	311.227	1711.96	1592.29
ARC1	CL7827Contig1	20.3491	25.0151	22.4021
At5g53190	CL18092Contig1	30.8257	61.2815	58.4755
	CL2727Contig1	71.2153	100.918	102.314
	CL21720Contig1	0.754215	4.45648	4.5457
	CL3338Contig1	152.126	322.193	304.01
rice (CAE04315)	CL8389Contig1	7.63988	5.35971	6.32891
	T1_Unigene_BMK.30670	10.5466	7.21288	7.857
	T2_Unigene_BMK.16789	5.2229	4.9097	4.52334
	CL341Contig2	5.49243	3.57634	4.21139
	CL1772Contig1	2.75021	2.48383	2.29157
	T3_Unigene_BMK.22034	4.0905	3.89764	4.31177
	CL10479Contig1	34.6982	28.4001	27.5428
	T2_Unigene_BMK.29498	7.13751	8.73425	5.55074
ORSF21A	CL17302Contig1	39.1871	167.217	183.873
	CL10409Contig1	12.4226	12.4587	13.4412
	CL17256Contig1	58.0305	71.7494	68.4128
ORSF21B	CL17302Contig1	39.1871	167.217	183.873
	CL10409Contig1	12.4226	12.4587	13.4412
	CL17256Contig1	58.0305	71.7494	68.4128
	CL1050Contig1	3.41436	1.3302	1.93458
At5g11790	CL17256Contig1	58.0305	71.7494	68.4128
	CL10409Contig1	12.4226	12.4587	13.4412
	CL17302Contig1	39.1871	167.217	183.873
At2g19620	CL10409Contig1	12.4226	12.4587	13.4412
	CL17302Contig1	39.1871	167.217	183.873
